# Supplementary material for: ﻿Contributions on a small collection of the former Subulinidae Fischer & Crosse, 1877 (Eupulmonata, Achatinoidea) with catalogue of the Glessula and Rishetia species recorded from Myanmar
Source: Zookeys. 2024 Jul 30;1208:173–239. doi: 10.3897/zookeys.1208.116083 (PMC11303849; doi:10.3897/zookeys.1208.116083)
Supplement: XML Treatment for Allopeas gracile [file zookeys.1208.116083-treatment2.xml]

<!DOCTYPE tp:taxon-treatment
  PUBLIC "-//TaxonX//DTD Taxonomic Treatment Publishing DTD v0 20100105//EN" "tax-treatment-NSO.dtd">
<tp:taxon-treatment xmlns:tp="http://www.plazi.org/taxpub"><tp:treatment-meta><kwd-group><label>Taxon classification</label><kwd>
              <named-content content-type="kingdom">Animalia</named-content>
            </kwd><kwd>
              <named-content content-type="order">Stylommatophora</named-content>
            </kwd><kwd>
              <named-content content-type="family">Subulinidae</named-content>
            </kwd></kwd-group><mixed-citation publication-type="journal"><person-group><name><surname>Man</surname><given-names>Nem Sian</given-names></name><name><surname>Ablett</surname><given-names>Jonathan D.</given-names></name><name><surname>Lwin</surname><given-names>Ngwe</given-names></name><name><surname>Sutcharit</surname><given-names>Chirasak</given-names></name><name><surname>Panha</surname><given-names>Somsak</given-names></name></person-group><article-title>﻿Contributions on a small collection of the former <tp:taxon-name><tp:taxon-name-part taxon-name-part-type="family">Subulinidae</tp:taxon-name-part></tp:taxon-name> Fischer &amp; Crosse, 1877 (<tp:taxon-name><tp:taxon-name-part taxon-name-part-type="suborder">Eupulmonata</tp:taxon-name-part></tp:taxon-name>, <tp:taxon-name><tp:taxon-name-part taxon-name-part-type="superfamily">Achatinoidea</tp:taxon-name-part></tp:taxon-name>) with catalogue of the <italic><tp:taxon-name><tp:taxon-name-part taxon-name-part-type="genus" reg="Glessula">Glessula</tp:taxon-name-part></tp:taxon-name></italic> and <italic><tp:taxon-name><tp:taxon-name-part taxon-name-part-type="genus" reg="Rishetia">Rishetia</tp:taxon-name-part></tp:taxon-name></italic> species recorded from Myanmar</article-title><source>Zookeys</source><day>30</day><month>07</month><year>2024</year><volume>1208</volume><fpage>173</fpage><lpage>239</lpage><pub-id pub-id-type="doi">10.3897/zookeys.1208.116083</pub-id></mixed-citation></tp:treatment-meta><tp:nomenclature><label>﻿﻿1</label><tp:taxon-name>
            <object-id xmlns:xlink="http://www.w3.org/1999/xlink" content-type="arpha" xlink:type="simple">26FDD689-A2DC-539B-AEF1-40D497A4AAE5</object-id>
            <tp:taxon-name-part taxon-name-part-type="genus" reg="Allopeas">Allopeas</tp:taxon-name-part>
            <tp:taxon-name-part taxon-name-part-type="species" reg="gracile">gracile</tp:taxon-name-part>
          </tp:taxon-name><tp:taxon-authority>(Hutton, 1834)</tp:taxon-authority><xref ref-type="fig" rid="F3">Fig. 3A–D</xref><xref ref-type="table" rid="T1">, Table 1</xref><tp:nomenclature-citation-list><tp:nomenclature-citation><tp:taxon-name>
                <tp:taxon-name-part taxon-name-part-type="genus" reg="Bulimus">Bulimus</tp:taxon-name-part>
              </tp:taxon-name><comment>(?) <tp:taxon-name><tp:taxon-name-part taxon-name-part-type="genus" reg="Bulimus"/><tp:taxon-name-part taxon-name-part-type="species" reg="gracilis">gracilis</tp:taxon-name-part></tp:taxon-name> (?) Hutton, 1834: 84, 85, 93. Type locality: Mirzapoor, Futtehpoor Sikra, between Agra and Neemuch [Uttar Pradesh and Madhya Pradesh states, India].</comment></tp:nomenclature-citation><tp:nomenclature-citation><tp:taxon-name><tp:taxon-name-part taxon-name-part-type="genus" reg="Bulimus">Bulimus</tp:taxon-name-part> (<tp:taxon-name-part taxon-name-part-type="subgenus" reg="Opeas">Opeas</tp:taxon-name-part>) <tp:taxon-name-part taxon-name-part-type="species" reg="gracilis">gracilis</tp:taxon-name-part></tp:taxon-name><comment>—<xref ref-type="bibr" rid="B77">Pfeiffer 1856</xref>: 156.</comment></tp:nomenclature-citation><tp:nomenclature-citation><tp:taxon-name><tp:taxon-name-part taxon-name-part-type="genus" reg="Stenogyra">Stenogyra</tp:taxon-name-part> (<tp:taxon-name-part taxon-name-part-type="subgenus" reg="Opeas">Opeas</tp:taxon-name-part>) <tp:taxon-name-part taxon-name-part-type="species" reg="gracilis">gracilis</tp:taxon-name-part></tp:taxon-name><comment>—<xref ref-type="bibr" rid="B114">von Martens 1860</xref>: 265. <xref ref-type="bibr" rid="B82">Pfeiffer and Clessin 1881</xref>: 321.</comment></tp:nomenclature-citation><tp:nomenclature-citation><tp:taxon-name>
                <tp:taxon-name-part taxon-name-part-type="genus" reg="Spiraxis">Spiraxis</tp:taxon-name-part>
                <tp:taxon-name-part taxon-name-part-type="species" reg="gracilis">gracilis</tp:taxon-name-part>
              </tp:taxon-name><comment>—<xref ref-type="bibr" rid="B15">Blanford 1861</xref>: 362.</comment></tp:nomenclature-citation><tp:nomenclature-citation><tp:taxon-name>
                <tp:taxon-name-part taxon-name-part-type="genus" reg="Stenogyra">Stenogyra</tp:taxon-name-part>
                <tp:taxon-name-part taxon-name-part-type="species" reg="gracilis">gracilis</tp:taxon-name-part>
              </tp:taxon-name><comment>—<xref ref-type="bibr" rid="B29">de Morgan 1885</xref>: 389, 390.</comment></tp:nomenclature-citation><tp:nomenclature-citation><tp:taxon-name>
                <tp:taxon-name-part taxon-name-part-type="genus" reg="Opeas">Opeas</tp:taxon-name-part>
                <tp:taxon-name-part taxon-name-part-type="species" reg="gracilis">gracilis</tp:taxon-name-part>
              </tp:taxon-name><comment>—<xref ref-type="bibr" rid="B106">Theobald 1878</xref>: 146. <xref ref-type="bibr" rid="B37">Godwin-Austen 1895</xref>: 443.</comment></tp:nomenclature-citation><tp:nomenclature-citation><tp:taxon-name>
                <tp:taxon-name-part taxon-name-part-type="genus" reg="Opeas">Opeas</tp:taxon-name-part>
                <tp:taxon-name-part taxon-name-part-type="species" reg="gracile">gracile</tp:taxon-name-part>
              </tp:taxon-name><comment>—<xref ref-type="bibr" rid="B118">von Möllendorff 1894</xref>: 151. <xref ref-type="bibr" rid="B86">Pilsbry 1906</xref>: 125–132, pl. 18, figs 3–6. <xref ref-type="bibr" rid="B42">Gude 1914</xref>: 355–357. <xref ref-type="bibr" rid="B110">van Benthem Jutting 1952</xref>: 378–380.</comment></tp:nomenclature-citation><tp:nomenclature-citation><tp:taxon-name>
                <tp:taxon-name-part taxon-name-part-type="genus" reg="Lamellaxis">Lamellaxis</tp:taxon-name-part>
                <tp:taxon-name-part taxon-name-part-type="species" reg="gracilis">gracilis</tp:taxon-name-part>
              </tp:taxon-name><comment>—<xref ref-type="bibr" rid="B111">van Benthem Jutting 1959</xref>: 131, 132.</comment></tp:nomenclature-citation><tp:nomenclature-citation><tp:taxon-name><tp:taxon-name-part taxon-name-part-type="genus" reg="Lamellaxis">Lamellaxis</tp:taxon-name-part> (<tp:taxon-name-part taxon-name-part-type="subgenus" reg="Allopeas">Allopeas</tp:taxon-name-part>) <tp:taxon-name-part taxon-name-part-type="species" reg="gracile">gracile</tp:taxon-name-part></tp:taxon-name><comment>—<xref ref-type="bibr" rid="B99">Solem 1966</xref>: 94.</comment></tp:nomenclature-citation><tp:nomenclature-citation><tp:taxon-name>
                <tp:taxon-name-part taxon-name-part-type="genus" reg="Allopeas">Allopeas</tp:taxon-name-part>
                <tp:taxon-name-part taxon-name-part-type="species" reg="gracilis">gracilis</tp:taxon-name-part>
              </tp:taxon-name><comment>—<xref ref-type="bibr" rid="B57">Maassen 2001</xref>: 81, 82.</comment></tp:nomenclature-citation><tp:nomenclature-citation><tp:taxon-name>
                <tp:taxon-name-part taxon-name-part-type="genus" reg="Allopeas">Allopeas</tp:taxon-name-part>
                <tp:taxon-name-part taxon-name-part-type="species" reg="gracile">gracile</tp:taxon-name-part>
              </tp:taxon-name><comment>—<xref ref-type="bibr" rid="B96">Schileyko 2011</xref>: 9. <xref ref-type="bibr" rid="B30">Do and Do 2014</xref>: 452, fig. 1a. <xref ref-type="bibr" rid="B90">Raheem et al. 2014</xref>: 117, 118, fig. 73d–f. <xref ref-type="bibr" rid="B47">Inkhavilay et al. 2019</xref>: 50, fig. 21a–c. <xref ref-type="bibr" rid="B102">Sutcharit et al. 2020b</xref>: 19.</comment></tp:nomenclature-citation></tp:nomenclature-citation-list></tp:nomenclature><tp:treatment-sec sec-type="Type specimens" id="SECID0EWUAG"><title>Type specimens.</title><p><bold><italic>Lectotype</italic></bold><named-content xmlns:xlink="http://www.w3.org/1999/xlink" content-type="dwc:institutional_code" xlink:title="The Natural History Museum, London" xlink:href="http://grbio.org/institution/natural-history-museum-london" xlink:type="simple">NHMUK</named-content> 1856.9.15.68/1 (Fig. <xref ref-type="fig" rid="F3">3A</xref>) ex. Hutton collection from Mirzapore, designated in <xref ref-type="bibr" rid="B90">Raheem et al. (2014</xref>: 118). <bold><italic>Paralectotypes</italic></bold><named-content xmlns:xlink="http://www.w3.org/1999/xlink" content-type="dwc:institutional_code" xlink:title="The Natural History Museum, London" xlink:href="http://grbio.org/institution/natural-history-museum-london" xlink:type="simple">NHMUK</named-content> 1856.9.15.68/2–11 (10 shells; Fig. <xref ref-type="fig" rid="F3">3B</xref>).</p></tp:treatment-sec><tp:treatment-sec sec-type="material" id="SECID0E1VAG"><title>Other material.</title><p>Limestone hills (Apache Cement Factory), Pyinyaung Village, Meiktila District, Mandalay Region, Myanmar (<named-content xmlns:xlink="http://www.w3.org/1999/xlink" content-type="dwc:verbatimCoordinates" xlink:type="simple"><named-content content-type="geo-json" specific-use="{&#34;type&#34;:&#34;Point&#34;,&#34;coordinates&#34;:[96.393083,20.827528]}" id="NCID0EDWAG" xlink:type="simple">20°49'39.1"N, 96°23'35.1"E</named-content></named-content>): <named-content xmlns:xlink="http://www.w3.org/1999/xlink" content-type="dwc:institutional_code" xlink:title="Chulalongkorn University, Museum of Zoology" xlink:href="http://grbio.org/institution/chulalongkorn-university-museum-natural-history" xlink:type="simple">CUMZ</named-content> 13066 (8 shells; Fig. <xref ref-type="fig" rid="F3">3C, D</xref>).</p><fig id="F3" position="float" orientation="portrait"><object-id xmlns:xlink="http://www.w3.org/1999/xlink" content-type="doi" xlink:type="simple">10.3897/zookeys.1208.116083.figure3</object-id><object-id xmlns:xlink="http://www.w3.org/1999/xlink" content-type="arpha" xlink:type="simple">5A817A9A-AFF8-5AB6-BD03-B4E1C943E7D7</object-id><label>Figure 3.</label><caption><p><bold>A–D</bold><italic><tp:taxon-name><tp:taxon-name-part taxon-name-part-type="genus" reg="Allopeas">Allopeas</tp:taxon-name-part><tp:taxon-name-part taxon-name-part-type="species" reg="gracile">gracile</tp:taxon-name-part></tp:taxon-name></italic><bold>A</bold> lectotype <named-content xmlns:xlink="http://www.w3.org/1999/xlink" content-type="dwc:institutional_code" xlink:title="The Natural History Museum, London" xlink:href="http://grbio.org/institution/natural-history-museum-london" xlink:type="simple">NHMUK</named-content> 1856.09.15.68/1 from Mirzapore <bold>B</bold> paralectotypes <named-content xmlns:xlink="http://www.w3.org/1999/xlink" content-type="dwc:institutional_code" xlink:title="The Natural History Museum, London" xlink:href="http://grbio.org/institution/natural-history-museum-london" xlink:type="simple">NHMUK</named-content> 1856.09.15.68/2–11 and <bold>C, D</bold> specimen <named-content xmlns:xlink="http://www.w3.org/1999/xlink" content-type="dwc:institutional_code" xlink:title="Chulalongkorn University, Museum of Zoology" xlink:href="http://grbio.org/institution/chulalongkorn-university-museum-natural-history" xlink:type="simple">CUMZ</named-content> 13066 from Mandalay Region, Myanmar with embryonic whorls and aperture <bold>E–H</bold><italic><tp:taxon-name><tp:taxon-name-part taxon-name-part-type="genus" reg="Bacillum">Bacillum</tp:taxon-name-part><tp:taxon-name-part taxon-name-part-type="species" reg="obtusum">obtusum</tp:taxon-name-part></tp:taxon-name></italic><bold>E, F</bold> syntype <named-content xmlns:xlink="http://www.w3.org/1999/xlink" content-type="dwc:institutional_code" xlink:title="The Natural History Museum, London" xlink:href="http://grbio.org/institution/natural-history-museum-london" xlink:type="simple">NHMUK</named-content> 1906.2.2.349 from Bhamo, Upper Burmah <bold>G, H</bold> specimen <named-content xmlns:xlink="http://www.w3.org/1999/xlink" content-type="dwc:institutional_code" xlink:title="The Natural History Museum, London" xlink:href="http://grbio.org/institution/natural-history-museum-london" xlink:type="simple">NHMUK</named-content> 1903.7.1.1725 from Bhamo, Upper Burma and <bold>H</bold> juvenile shell with last whorl <bold>I</bold><italic><tp:taxon-name><tp:taxon-name-part taxon-name-part-type="genus" reg="Bacillum">Bacillum</tp:taxon-name-part><tp:taxon-name-part taxon-name-part-type="species" reg="theobaldi">theobaldi</tp:taxon-name-part></tp:taxon-name></italic>, syntype <named-content xmlns:xlink="http://www.w3.org/1999/xlink" content-type="dwc:institutional_code" xlink:title="The Natural History Museum, London" xlink:href="http://grbio.org/institution/natural-history-museum-london" xlink:type="simple">NHMUK</named-content> 1912.4.16.121 from Burmah with last whorl.</p></caption><graphic xmlns:xlink="http://www.w3.org/1999/xlink" xlink:href="zookeys-1208-173_article-116083__-g003.jpg" position="float" orientation="portrait" xlink:type="simple" id="oo_1104501.jpg"><uri content-type="original_file" xlink:type="simple">https://binary.pensoft.net/fig/1104501</uri></graphic></fig></tp:treatment-sec><tp:treatment-sec sec-type="description" id="SECID0EPZAG"><title>Description.</title><p>Shell conically elongated, narrow, translucent, glossy, pale yellowish colour, and with 7½–8 whorls. Apex blunt; protoconch ~ 2 whorls and smooth; subsequent whorls with obliquely more or less fine and crowded riblets. Spire gradually tapering; whorls flatly convex; suture wide and shallow; last whorl largest. Aperture high and oblong shape; peristome thin and columellar margin near umbilicus is little expanded; columella straight. Umbilicus narrowly opened.</p></tp:treatment-sec><tp:treatment-sec sec-type="distribution" id="SECID0EUZAG"><title>Distribution.</title><p><italic><tp:taxon-name><tp:taxon-name-part taxon-name-part-type="genus" reg="Allopeas">Allopeas</tp:taxon-name-part><tp:taxon-name-part taxon-name-part-type="species" reg="gracile">gracile</tp:taxon-name-part></tp:taxon-name></italic> is distributed worldwide in America, Africa, Europe, and Asia (<xref ref-type="bibr" rid="B42">Gude 1914</xref>; <xref ref-type="bibr" rid="B44">Horsák et al. 2020</xref>). In South Asia, it has been reported from India, Pakistan, Sri Lanka, Nepal, and all countries in Southeast Asia (<xref ref-type="bibr" rid="B110">van Benthem Jutting 1952</xref>; <xref ref-type="bibr" rid="B72">Panha 1998</xref>; <xref ref-type="bibr" rid="B96">Schileyko 2011</xref>; <xref ref-type="bibr" rid="B30">Do and Do 2014</xref>; <xref ref-type="bibr" rid="B90">Raheem et al. 2014</xref>; <xref ref-type="bibr" rid="B23">Budha et al. 2015</xref>; <xref ref-type="bibr" rid="B35">Foon et al. 2017</xref>; <xref ref-type="bibr" rid="B47">Inkhavilay et al. 2019</xref>; <xref ref-type="bibr" rid="B71">Nurinsiyah and Hausdorf 2019</xref>; <xref ref-type="bibr" rid="B102">Sutcharit et al. 2020b</xref>).</p><p>This species was previously reported in Myanmar from several localities, including Kayin State, Mon State, Kachin State, Rakhine State, Yangon Region, and Bago Region (see <xref ref-type="bibr" rid="B42">Gude 1914</xref>) and presently in the Mandalay Region.</p></tp:treatment-sec><tp:treatment-sec sec-type="remarks" id="SECID0E22AG"><title>Remarks.</title><p>Our material from the Mandalay Region matches well with the type specimen of this species. <italic><tp:taxon-name><tp:taxon-name-part taxon-name-part-type="genus" reg="Allopeas">Allopeas</tp:taxon-name-part><tp:taxon-name-part taxon-name-part-type="species" reg="gracile">gracile</tp:taxon-name-part></tp:taxon-name></italic> is a globally distributed alien species introduced to numerous countries and exhibits significant variability in both size and shape, influenced by its expansive distribution range. This species is commonly found in public parks, irrigation areas, greenhouse environments, and residential campuses (<xref ref-type="bibr" rid="B86">Pilsbry 1906</xref>; <xref ref-type="bibr" rid="B67">Neubert and Bochud 2020</xref>; <xref ref-type="bibr" rid="B52">Kalita 2022</xref>).</p></tp:treatment-sec><tp:treatment-sec><!--Section generated to contain objects referenced in tp:taxon-treatment.--><table-wrap id="T1" position="float" orientation="portrait"><label>Table 1.</label><caption><p>Shell measurements of subulinid species examined in this study. <abbrev xmlns:xlink="http://www.w3.org/1999/xlink" xlink:title="shell height" id="ABBRID0EXEAE" xlink:type="simple">SH</abbrev>: shell height; <abbrev xmlns:xlink="http://www.w3.org/1999/xlink" xlink:title="shell width" id="ABBRID0E2EAE" xlink:type="simple">SW</abbrev>: shell width. The localities numbers are indicated in Fig. <xref ref-type="fig" rid="F1">1</xref>.</p></caption><table id="TID0EWUCK" rules="all"><tbody><tr><th rowspan="2" colspan="1">Species, locality no., and <named-content xmlns:xlink="http://www.w3.org/1999/xlink" content-type="dwc:institutional_code" xlink:title="Chulalongkorn University, Museum of Zoology" xlink:href="http://grbio.org/institution/chulalongkorn-university-museum-natural-history" xlink:type="simple">CUMZ</named-content> no.</th><th rowspan="2" colspan="1">No. of specimens</th><th rowspan="1" colspan="2">Ranges, mean ± S.D. in mm</th><th rowspan="2" colspan="1"><abbrev xmlns:xlink="http://www.w3.org/1999/xlink" xlink:title="shell height" id="ABBRID0E2FAE" xlink:type="simple">SH</abbrev>/<abbrev xmlns:xlink="http://www.w3.org/1999/xlink" xlink:title="shell width" id="ABBRID0E6FAE" xlink:type="simple">SW</abbrev> ratio</th><th rowspan="2" colspan="1">No. of whorls</th></tr><tr><th rowspan="1" colspan="1">Shell height</th><th rowspan="1" colspan="1">Shell width</th></tr><tr><td rowspan="1" colspan="6">
                  <italic>
                    <tp:taxon-name><tp:taxon-name-part taxon-name-part-type="genus" reg="Allopeas">Allopeas</tp:taxon-name-part><tp:taxon-name-part taxon-name-part-type="species" reg="gracile">gracile</tp:taxon-name-part></tp:taxon-name>
                  </italic>
                </td></tr><tr><td rowspan="1" colspan="1">1. Pyinyaung Village, Meiktila, Mandalay (13066)</td><td rowspan="1" colspan="1">8</td><td rowspan="1" colspan="1">9.8–12.1 10.76 ± 0.92</td><td rowspan="1" colspan="1">2.9–3.3 3.08 ± 0.169</td><td rowspan="1" colspan="1">3.37–3.78 3.48 ± 0.17</td><td rowspan="1" colspan="1">7½–8</td></tr><tr><td rowspan="1" colspan="6">
                  <italic>
                    <tp:taxon-name><tp:taxon-name-part taxon-name-part-type="genus" reg="Glessula">Glessula</tp:taxon-name-part><tp:taxon-name-part taxon-name-part-type="species" reg="blanfordiana">blanfordiana</tp:taxon-name-part></tp:taxon-name>
                  </italic>
                </td></tr><tr><td rowspan="1" colspan="1">2. Aik Kham Cave, Taunggyi, Shan (13067)</td><td rowspan="1" colspan="1">3</td><td rowspan="1" colspan="1">7.7–8.6 8.16 ± 0.47</td><td rowspan="1" colspan="1">3.7–3.9 3.81 ± 0.08</td><td rowspan="1" colspan="1">2.05–2.26 2.141 ± 0.10</td><td rowspan="1" colspan="1">6–6½</td></tr><tr><td rowspan="1" colspan="6">
                  <italic>
                    <tp:taxon-name><tp:taxon-name-part taxon-name-part-type="genus" reg="Glessula">Glessula</tp:taxon-name-part><tp:taxon-name-part taxon-name-part-type="species" reg="feddeni">feddeni</tp:taxon-name-part></tp:taxon-name>
                  </italic>
                </td></tr><tr><td rowspan="1" colspan="1">1. Pyinyaung Village, Meiktila, Mandalay (13068)</td><td rowspan="1" colspan="1">8</td><td rowspan="1" colspan="1">7.8–10.8 9.72 ± 1.14</td><td rowspan="1" colspan="1">4.0–4.8 4.47 ± 0.33</td><td rowspan="1" colspan="1">1.95–2.25 2.16 ± 0.11</td><td rowspan="1" colspan="1">6½ –7</td></tr><tr><td rowspan="1" colspan="6">
                  <italic>
                    <tp:taxon-name><tp:taxon-name-part taxon-name-part-type="genus" reg="Glessula">Glessula</tp:taxon-name-part><tp:taxon-name-part taxon-name-part-type="species" reg="gemma">gemma</tp:taxon-name-part></tp:taxon-name>
                  </italic>
                </td></tr><tr><td rowspan="1" colspan="1">3. Montawa Cave, Taunggyi, Shan (13069)</td><td rowspan="1" colspan="1">5</td><td rowspan="1" colspan="1">8.7–9.2 8.99 ± 0.28</td><td rowspan="1" colspan="1">3.4–3.9 3.61 ± 0.22</td><td rowspan="1" colspan="1">2.37–2.58 2.49 ± 0.09</td><td rowspan="1" colspan="1">6½–7</td></tr><tr><td rowspan="1" colspan="6">
                  <italic>
                    <tp:taxon-name><tp:taxon-name-part taxon-name-part-type="genus" reg="Glessula">Glessula</tp:taxon-name-part><tp:taxon-name-part taxon-name-part-type="species" reg="latestriata">latestriata</tp:taxon-name-part></tp:taxon-name>
                  </italic>
                </td></tr><tr><td rowspan="1" colspan="1">4. Thale Cumon Temple, Kalaw City, Shan (13070)</td><td rowspan="2" colspan="1">4</td><td rowspan="1" colspan="1">8.4–10.8</td><td rowspan="1" colspan="1">4.0–4.7</td><td rowspan="1" colspan="1">1.86–2.31</td><td rowspan="2" colspan="1">6½–7</td></tr><tr><td rowspan="1" colspan="1">5. Ywangan Village, near Lin Way Monastery, Kalaw, Shan (13071)</td><td rowspan="1" colspan="1">9.22 ± 1.14</td><td rowspan="1" colspan="1">4.51 ± 0.18</td><td rowspan="1" colspan="1">2.04 ± 0.23</td></tr><tr><td rowspan="1" colspan="6"><italic><tp:taxon-name><tp:taxon-name-part taxon-name-part-type="genus" reg="Glessula">Glessula</tp:taxon-name-part><tp:taxon-name-part taxon-name-part-type="species" reg="mandalayensis">mandalayensis</tp:taxon-name-part></tp:taxon-name></italic> sp. nov.</td></tr><tr><td rowspan="1" colspan="1">1. Pyinyaung Village, Meiktila, Mandalay (13072, 13073)</td><td rowspan="1" colspan="1">30</td><td rowspan="1" colspan="1">13.3–16.0 14.32 ± 0.72</td><td rowspan="1" colspan="1">6.7–7.8 7.19 ± 0.30</td><td rowspan="1" colspan="1">1.87–2.12 1.99 ± 00.07</td><td rowspan="1" colspan="1">6–7</td></tr><tr><td rowspan="1" colspan="6">
                  <italic>
                    <tp:taxon-name><tp:taxon-name-part taxon-name-part-type="genus" reg="Opeas">Opeas</tp:taxon-name-part><tp:taxon-name-part taxon-name-part-type="species" reg="filiforme">filiforme</tp:taxon-name-part></tp:taxon-name>
                  </italic>
                </td></tr><tr><td rowspan="1" colspan="1">6. Phra (Buddha) Cave, Tanintharyi (13074)</td><td rowspan="1" colspan="1">15</td><td rowspan="1" colspan="1">8.1–11.2 9.51 ± 1.00</td><td rowspan="1" colspan="1">2.4–3.4 2.82 ± 0.30</td><td rowspan="1" colspan="1">3.32–3.49 3.37 ± 0.05</td><td rowspan="1" colspan="1">7½–8</td></tr><tr><td rowspan="1" colspan="6">
                  <italic>
                    <tp:taxon-name><tp:taxon-name-part taxon-name-part-type="genus" reg="Paropeas">Paropeas</tp:taxon-name-part><tp:taxon-name-part taxon-name-part-type="species" reg="turricula">turricula</tp:taxon-name-part></tp:taxon-name>
                  </italic>
                </td></tr><tr><td rowspan="1" colspan="1">6. Phra (Buddha) Cave, Tanintharyi (13075)</td><td rowspan="2" colspan="1">3</td><td rowspan="1" colspan="1">11.7–15.0</td><td rowspan="1" colspan="1">3.00–3.90</td><td rowspan="1" colspan="1">3.78–3.9</td><td rowspan="2" colspan="1">8, 8½</td></tr><tr><td rowspan="1" colspan="1">7. Lampane Village, Tanintharyi (13076)</td><td rowspan="1" colspan="1">13.00 ± 1.72</td><td rowspan="1" colspan="1">3.4 ± 0.45</td><td rowspan="1" colspan="1">3.84 ± 0.58</td></tr><tr><td rowspan="1" colspan="6">
                  <italic>
                    <tp:taxon-name><tp:taxon-name-part taxon-name-part-type="genus" reg="Paropeas">Paropeas</tp:taxon-name-part><tp:taxon-name-part taxon-name-part-type="species" reg="walkeri">walkeri</tp:taxon-name-part></tp:taxon-name>
                  </italic>
                </td></tr><tr><td rowspan="1" colspan="1">2. Aik Kham Cave, Taunggyi, Shan (13077)</td><td rowspan="2" colspan="1">5</td><td rowspan="1" colspan="1">8.4–15.3</td><td rowspan="1" colspan="1">3.3–3.8</td><td rowspan="1" colspan="1">2.54–4.02</td><td rowspan="2" colspan="1">8–8½</td></tr><tr><td rowspan="1" colspan="1">5. Ywangan Village, near Lin Way Monastery, Kalaw, Shan (13078)</td><td rowspan="1" colspan="1">12.65 ± 1.76</td><td rowspan="1" colspan="1">3.54 ± 0.22</td><td rowspan="1" colspan="1">3.54± 0.56</td></tr><tr><td rowspan="1" colspan="6"><italic><tp:taxon-name><tp:taxon-name-part taxon-name-part-type="genus" reg="Tortaxis">Tortaxis</tp:taxon-name-part><tp:taxon-name-part taxon-name-part-type="species" reg="cylindropsis">cylindropsis</tp:taxon-name-part></tp:taxon-name></italic> sp. nov.</td></tr><tr><td rowspan="1" colspan="1">8. Parpant area, Taunggyi, Shan (13079, 13080)</td><td rowspan="1" colspan="1">35</td><td rowspan="1" colspan="1">9.3–11.7 10.29 ± 1.06</td><td rowspan="1" colspan="1">2.1–2.5 2.27± 0.16</td><td rowspan="1" colspan="1">4.11–5.00 4.53 ± 0.39</td><td rowspan="1" colspan="1">8–9½</td></tr><tr><td rowspan="1" colspan="6">
                  <italic>
                    <tp:taxon-name><tp:taxon-name-part taxon-name-part-type="genus" reg="Zootecus">Zootecus</tp:taxon-name-part><tp:taxon-name-part taxon-name-part-type="species" reg="pullus">pullus</tp:taxon-name-part></tp:taxon-name>
                  </italic>
                </td></tr><tr><td rowspan="1" colspan="1">9. Dhammayazaka Pagoda, Bagan, Mandalay (13081, 13082)</td><td rowspan="1" colspan="1">90</td><td rowspan="1" colspan="1">11.2–13.3 11.99 ± 0.75</td><td rowspan="1" colspan="1">4.3–4.8 4.55 ± 0.16</td><td rowspan="1" colspan="1">2.48–2.80 2.63 ±0.14</td><td rowspan="1" colspan="1">8–9½</td></tr></tbody></table></table-wrap><fig id="F1" position="float" orientation="portrait"><object-id xmlns:xlink="http://www.w3.org/1999/xlink" content-type="doi" xlink:type="simple">10.3897/zookeys.1208.116083.figure1</object-id><object-id xmlns:xlink="http://www.w3.org/1999/xlink" content-type="arpha" xlink:type="simple">B78C8B67-1684-5FA3-97A1-DA7B3789E135</object-id><label>Figure 1.</label><caption><p>Approximate collecting localities of the subulinids from Myanmar examined in this study (right), inset figure (upper right) indicates the collecting site from Shan State, and living snails (lower right) of <italic><tp:taxon-name><tp:taxon-name-part taxon-name-part-type="genus" reg="Glessula">Glessula</tp:taxon-name-part><tp:taxon-name-part taxon-name-part-type="species" reg="mandalayensis">mandalayensis</tp:taxon-name-part></tp:taxon-name></italic> sp. nov., paratype <abbrev xmlns:xlink="http://www.w3.org/1999/xlink" content-type="institution" xlink:title="Chulalongkorn University, Museum of Zoology" id="ABBRID0ESBAE" xlink:type="simple">CUMZ</abbrev> 13073 from Pyinyaung Village, Mandalay Region, Myanmar (<abbrev xmlns:xlink="http://www.w3.org/1999/xlink" xlink:title="shell height" id="ABBRID0EXBAE" xlink:type="simple">SH</abbrev> ~ 14 mm). The numbers correspond to localities listed in Table <xref ref-type="table" rid="T1">1</xref>.</p></caption><graphic xmlns:xlink="http://www.w3.org/1999/xlink" xlink:href="zookeys-1208-173_article-116083__-g001.jpg" position="float" orientation="portrait" xlink:type="simple" id="oo_1104499.jpg"><uri content-type="original_file" xlink:type="simple">https://binary.pensoft.net/fig/1104499</uri></graphic></fig></tp:treatment-sec><ref-list><ref id="B77"><mixed-citation xmlns:xlink="http://www.w3.org/1999/xlink" xlink:type="simple"><person-group><name name-style="western"><surname>Pfeiffer</surname><given-names>L</given-names></name></person-group> (<year>1856</year>) <article-title>Versuch einer Anordnung der Heliceen nach natürlichen Gruppen.</article-title><source>Malakozoologische Blätter</source><volume>2</volume>: <fpage>112</fpage>–<lpage>185</lpage>. <ext-link xlink:href="https://www.biodiversitylibrary.org/item/53876" ext-link-type="uri" xlink:type="simple">https://www.biodiversitylibrary.org/item/53876</ext-link></mixed-citation></ref><ref id="B114"><mixed-citation xmlns:xlink="http://www.w3.org/1999/xlink" xlink:type="simple"><person-group><name name-style="western"><surname>von Martens</surname><given-names>E</given-names></name></person-group> (<year>1860</year>) <article-title>On the <tp:taxon-name><tp:taxon-name-part taxon-name-part-type="phylum">Mollusca</tp:taxon-name-part></tp:taxon-name> of Siam.</article-title><source>Proceedings of the Zoological Society of London</source><volume>28</volume>: <fpage>6</fpage>–<lpage>18</lpage>. <ext-link xlink:href="https://www.biodiversitylibrary.org/page/12866504" ext-link-type="uri" xlink:type="simple">https://www.biodiversitylibrary.org/page/12866504</ext-link></mixed-citation></ref><ref id="B82"><mixed-citation xmlns:xlink="http://www.w3.org/1999/xlink" xlink:type="simple"><person-group><name name-style="western"><surname>Pfeiffer</surname><given-names>L</given-names></name><name name-style="western"><surname>Clessin</surname><given-names>S</given-names></name></person-group> (<year>1881</year>) <source>Nomenclator Heliceorum Viventium: quo continetur nomina omnium hujus familiae generum et specierum hodie cognitarum, disposita ex affinitate naturali.</source><publisher-name>Kassel</publisher-name>, <publisher-loc>Fischer</publisher-loc>, <size units="page">617 pp</size>. <ext-link xlink:href="https://www.biodiversitylibrary.org/item/47266" ext-link-type="uri" xlink:type="simple">https://www.biodiversitylibrary.org/item/47266</ext-link></mixed-citation></ref><ref id="B15"><mixed-citation xmlns:xlink="http://www.w3.org/1999/xlink" xlink:type="simple"><person-group><name name-style="western"><surname>Blanford</surname><given-names>WT</given-names></name></person-group> (<year>1861</year>) <article-title>Contributions to Indian malacology, No. II.</article-title><source>Journal of the Asiatic Society of Bengal</source><volume>30</volume>(<issue>4</issue>): <fpage>347</fpage>–<lpage>366</lpage>. <ext-link xlink:href="https://www.biodiversitylibrary.org/item/207709" ext-link-type="uri" xlink:type="simple">https://www.biodiversitylibrary.org/item/207709</ext-link></mixed-citation></ref><ref id="B29"><mixed-citation xmlns:xlink="http://www.w3.org/1999/xlink" xlink:type="simple"><person-group><name name-style="western"><surname>de Morgan</surname><given-names>J</given-names></name></person-group> (<year>1885</year>) <article-title>Mollusques terrestes et fiuviatiles de Royaume de Perak et des pais voisins (presque’Ile Malaise).</article-title><source>Bulletin de la Société Zoologique de France</source><volume>10</volume>: <fpage>353</fpage>–<lpage>429</lpage>. <ext-link xlink:href="10.5962/bhl.part.14301" ext-link-type="doi" xlink:type="simple">https://doi.org/10.5962/bhl.part.14301</ext-link></mixed-citation></ref><ref id="B106"><mixed-citation xmlns:xlink="http://www.w3.org/1999/xlink" xlink:type="simple"><person-group><name name-style="western"><surname>Theobald</surname><given-names>W</given-names></name></person-group> (<year>1878</year>) <article-title>Notes on the land and freshwater shells of Kashmir, more particularly of the Jhilum valley below Srinagar and the hills north of Jammu.</article-title><source>Journal of the Asiatic Society of Bengal</source><volume>47</volume>(<issue>2</issue>): <fpage>141</fpage>–<lpage>149</lpage>.</mixed-citation></ref><ref id="B37"><mixed-citation xmlns:xlink="http://www.w3.org/1999/xlink" xlink:type="simple"><person-group><name name-style="western"><surname>Godwin-Austen</surname><given-names>HH</given-names></name></person-group> (<year>1895</year>) <article-title>List and distribution of the Land-<tp:taxon-name><tp:taxon-name-part taxon-name-part-type="phylum">Mollusca</tp:taxon-name-part></tp:taxon-name> of the Andaman and Nicobar Islands, with descriptions of some supposed new species.</article-title><source>Proceedings of the Zoological Society of London</source><volume>63</volume>(<issue>30</issue>): <fpage>438</fpage>–<lpage>457</lpage>. <ext-link xlink:href="https://www.biodiversitylibrary.org/page/30983429" ext-link-type="uri" xlink:type="simple">https://www.biodiversitylibrary.org/page/30983429</ext-link></mixed-citation></ref><ref id="B118"><mixed-citation xmlns:xlink="http://www.w3.org/1999/xlink" xlink:type="simple"><person-group><name name-style="western"><surname>von Möllendorff</surname><given-names>OF</given-names></name></person-group> (<year>1894</year>) <article-title>On a collection of land-shells from the Samui Islands, Gulf of Siam.</article-title><source>Proceedings of the Zoological Society of London</source><volume>62</volume>: <fpage>146</fpage>–<lpage>156</lpage>. <ext-link xlink:href="https://biodiversitylibrary.org/page/35990426" ext-link-type="uri" xlink:type="simple">https://biodiversitylibrary.org/page/35990426</ext-link></mixed-citation></ref><ref id="B86"><mixed-citation xmlns:xlink="http://www.w3.org/1999/xlink" xlink:type="simple"><person-group><name name-style="western"><surname>Pilsbry</surname><given-names>HA</given-names></name></person-group> (<year>1906</year>) [1906–1907] Manual of Conchology, Structural and Systematic, with Illustrations of the Species, Series 2, <tp:taxon-name><tp:taxon-name-part taxon-name-part-type="infraclass">Pulmonata</tp:taxon-name-part></tp:taxon-name>. Volume 18: <tp:taxon-name><tp:taxon-name-part taxon-name-part-type="family">Achatinidae</tp:taxon-name-part></tp:taxon-name>: <tp:taxon-name><tp:taxon-name-part taxon-name-part-type="subfamily">Stenogyrinae</tp:taxon-name-part></tp:taxon-name> and <tp:taxon-name><tp:taxon-name-part taxon-name-part-type="subfamily">Coeliaxinae</tp:taxon-name-part></tp:taxon-name>. Conchological Section, Academy of Natural Sciences of Philadelphia, Philadelphia, 1–357. [pls 1–51] [pp 1–272, pls 1–34 (1906); pp 273–357, pls 35–51 (1907)] <ext-link xlink:href="10.1175/1520-0493(1907)35%3C357a:LP%3E2.0.CO;2" ext-link-type="doi" xlink:type="simple">https://doi.org/10.1175/1520-0493(1907)35%3C357a:LP%3E2.0.CO;2</ext-link></mixed-citation></ref><ref id="B42"><mixed-citation xmlns:xlink="http://www.w3.org/1999/xlink" xlink:type="simple"><person-group><name name-style="western"><surname>Gude</surname><given-names>GK</given-names></name></person-group> (<year>1914</year>) <source><tp:taxon-name><tp:taxon-name-part taxon-name-part-type="phylum">Mollusca</tp:taxon-name-part></tp:taxon-name>-II. <tp:taxon-name><tp:taxon-name-part taxon-name-part-type="family">Trochomorphidae</tp:taxon-name-part></tp:taxon-name>-<tp:taxon-name><tp:taxon-name-part taxon-name-part-type="family">Janellidae</tp:taxon-name-part></tp:taxon-name>. In: Shipley AE, Marshall GAK (Eds) The Fauna of British India, including Ceylon and Burma.</source><publisher-name>Taylor &amp; Francis</publisher-name>, <publisher-loc>London</publisher-loc>, <size units="page">520 pp</size>. <ext-link xlink:href="10.5962/bhl.title.12891" ext-link-type="doi" xlink:type="simple">https://doi.org/10.5962/bhl.title.12891</ext-link></mixed-citation></ref><ref id="B110"><mixed-citation xmlns:xlink="http://www.w3.org/1999/xlink" xlink:type="simple"><person-group><name name-style="western"><surname>van Benthem Jutting</surname><given-names>WSS</given-names></name></person-group> (<year>1952</year>) <article-title>Systematic studies on the non-marine <tp:taxon-name><tp:taxon-name-part taxon-name-part-type="phylum">Mollusca</tp:taxon-name-part></tp:taxon-name> of the Ind-Australian archipelago.</article-title><source>Treubia</source><volume>21</volume>: <fpage>291</fpage>–<lpage>435</lpage>.</mixed-citation></ref><ref id="B111"><mixed-citation xmlns:xlink="http://www.w3.org/1999/xlink" xlink:type="simple"><person-group><name name-style="western"><surname>van Benthem Jutting</surname><given-names>WSS</given-names></name></person-group> (<year>1959</year>) <article-title>Catalogue of the non-marine <tp:taxon-name><tp:taxon-name-part taxon-name-part-type="phylum">Mollusca</tp:taxon-name-part></tp:taxon-name> of Sumatra and of its satellite islands.</article-title><source>Beaufortia</source><volume>7</volume>: <fpage>41</fpage>–<lpage>191</lpage>.</mixed-citation></ref><ref id="B99"><mixed-citation xmlns:xlink="http://www.w3.org/1999/xlink" xlink:type="simple"><person-group><name name-style="western"><surname>Solem</surname><given-names>A</given-names></name></person-group> (<year>1966</year>) <article-title>Some non-marine mollusks from Thailand.</article-title><source>Spolia Zoologia Musei Hauniensis</source><volume>24</volume>: <fpage>1</fpage>–<lpage>110</lpage>.</mixed-citation></ref><ref id="B57"><mixed-citation xmlns:xlink="http://www.w3.org/1999/xlink" xlink:type="simple"><person-group><name name-style="western"><surname>Maassen</surname><given-names>WJM</given-names></name></person-group> (<year>2001</year>) <article-title>A preliminary checklist of the non-marine molluscs of West Malaysia.</article-title><source>De Kreukel</source><volume>2001</volume>: <fpage>1</fpage>–<lpage>155</lpage>.</mixed-citation></ref><ref id="B96"><mixed-citation xmlns:xlink="http://www.w3.org/1999/xlink" xlink:type="simple"><person-group><name name-style="western"><surname>Schileyko</surname><given-names>AA</given-names></name></person-group> (<year>2011</year>) <article-title>Checklist of land pulmonate molluscs of Vietnam (<tp:taxon-name><tp:taxon-name-part taxon-name-part-type="class">Gastropoda</tp:taxon-name-part></tp:taxon-name>: <tp:taxon-name><tp:taxon-name-part taxon-name-part-type="order">Stylommatophora</tp:taxon-name-part></tp:taxon-name>).</article-title><source>Ruthenica</source><volume>21</volume>(<issue>1</issue>): <fpage>1</fpage>–<lpage>68</lpage>.</mixed-citation></ref><ref id="B30"><mixed-citation xmlns:xlink="http://www.w3.org/1999/xlink" xlink:type="simple"><person-group><name name-style="western"><surname>Do</surname><given-names>DS</given-names></name><name name-style="western"><surname>Do</surname><given-names>VN</given-names></name></person-group> (<year>2014</year>) <article-title>The land snail family <tp:taxon-name><tp:taxon-name-part taxon-name-part-type="family">Subulinidae</tp:taxon-name-part></tp:taxon-name> (<tp:taxon-name><tp:taxon-name-part taxon-name-part-type="class">Gastropoda</tp:taxon-name-part></tp:taxon-name>: <tp:taxon-name><tp:taxon-name-part taxon-name-part-type="infraclass">Pulmonata</tp:taxon-name-part></tp:taxon-name>) from Sonla, Vietnam, with description of two new species.</article-title><source>Tapchi Sinh Hoc</source><volume>36</volume>(<issue>11</issue>): <fpage>451</fpage>–<lpage>459</lpage>. <ext-link xlink:href="10.15625/0866-7160/v36n4.6174" ext-link-type="doi" xlink:type="simple">https://doi.org/10.15625/0866-7160/v36n4.6174</ext-link></mixed-citation></ref><ref id="B90"><mixed-citation xmlns:xlink="http://www.w3.org/1999/xlink" xlink:type="simple"><person-group><name name-style="western"><surname>Raheem</surname><given-names>DC</given-names></name><name name-style="western"><surname>Taylor</surname><given-names>H</given-names></name><name name-style="western"><surname>Ablett</surname><given-names>J</given-names></name><name name-style="western"><surname>Preece</surname><given-names>RC</given-names></name><name name-style="western"><surname>Aravind</surname><given-names>NA</given-names></name><name name-style="western"><surname>Naggs</surname><given-names>F</given-names></name></person-group> (<year>2014</year>) A systematic revision of the land snails of the Western Ghats of India. Tropical Natural History (Supplement 4): 1–294.</mixed-citation></ref><ref id="B47"><mixed-citation xmlns:xlink="http://www.w3.org/1999/xlink" xlink:type="simple"><person-group><name name-style="western"><surname>Inkhavilay</surname><given-names>K</given-names></name><name name-style="western"><surname>Sutcharit</surname><given-names>C</given-names></name><name name-style="western"><surname>Bantaowong</surname><given-names>U</given-names></name><name name-style="western"><surname>Chanabun</surname><given-names>R</given-names></name><name name-style="western"><surname>Siriwut</surname><given-names>W</given-names></name><name name-style="western"><surname>Srisonchai</surname><given-names>R</given-names></name><name name-style="western"><surname>Pholyotha</surname><given-names>A</given-names></name><name name-style="western"><surname>Jirapatrasilp</surname><given-names>P</given-names></name><name name-style="western"><surname>Panha</surname><given-names>S</given-names></name></person-group> (<year>2019</year>) <article-title>Annotated checklist of the terrestrial molluscs from Laos (<tp:taxon-name><tp:taxon-name-part taxon-name-part-type="phylum">Mollusca</tp:taxon-name-part></tp:taxon-name>, <tp:taxon-name><tp:taxon-name-part taxon-name-part-type="class">Gastropoda</tp:taxon-name-part></tp:taxon-name>).</article-title><source>ZooKeys</source><volume>834</volume>: <fpage>1</fpage>–<lpage>166</lpage>. <ext-link xlink:href="10.3897/zookeys.834.28800" ext-link-type="doi" xlink:type="simple">https://doi.org/10.3897/zookeys.834.28800</ext-link></mixed-citation></ref><ref id="B102"><mixed-citation xmlns:xlink="http://www.w3.org/1999/xlink" xlink:type="simple"><person-group><name name-style="western"><surname>Sutcharit</surname><given-names>C</given-names></name><name name-style="western"><surname>Thach</surname><given-names>P</given-names></name><name name-style="western"><surname>Chhuoy</surname><given-names>S</given-names></name><name name-style="western"><surname>Ngor</surname><given-names>PB</given-names></name><name name-style="western"><surname>Jeratthitikul</surname><given-names>E</given-names></name><name name-style="western"><surname>Siriwut</surname><given-names>W</given-names></name><name name-style="western"><surname>Panha</surname><given-names>S</given-names></name></person-group> (<year>2020b</year>) <article-title>Annotated checklist of the land snail fauna from southern Cambodia (<tp:taxon-name><tp:taxon-name-part taxon-name-part-type="phylum">Mollusca</tp:taxon-name-part></tp:taxon-name>, <tp:taxon-name><tp:taxon-name-part taxon-name-part-type="class">Gastropoda</tp:taxon-name-part></tp:taxon-name>).</article-title><source>ZooKeys</source><volume>948</volume>: <fpage>1</fpage>–<lpage>46</lpage>. <ext-link xlink:href="10.3897/zookeys.948.51671" ext-link-type="doi" xlink:type="simple">https://doi.org/10.3897/zookeys.948.51671</ext-link></mixed-citation></ref><ref id="B44"><mixed-citation xmlns:xlink="http://www.w3.org/1999/xlink" xlink:type="simple"><person-group><name name-style="western"><surname>Horsák</surname><given-names>M</given-names></name><name name-style="western"><surname>Naggs</surname><given-names>F</given-names></name><name name-style="western"><surname>Backeljau</surname><given-names>T</given-names></name></person-group> (<year>2020</year>) <article-title><italic><tp:taxon-name><tp:taxon-name-part taxon-name-part-type="genus">Paropeas</tp:taxon-name-part><tp:taxon-name-part taxon-name-part-type="species">achatinaceum</tp:taxon-name-part></tp:taxon-name></italic> (Pfeiffer, 1846) and other alien Subulinine and Opeatine land snails in European greenhouses (<tp:taxon-name><tp:taxon-name-part taxon-name-part-type="class">Gastropoda</tp:taxon-name-part></tp:taxon-name>, <tp:taxon-name><tp:taxon-name-part taxon-name-part-type="family">Achatinidae</tp:taxon-name-part></tp:taxon-name>).</article-title><source>Malacologia</source><volume>63</volume>(<issue>1</issue>): <fpage>123</fpage>–<lpage>130</lpage>. <ext-link xlink:href="10.4002/040.063.0112" ext-link-type="doi" xlink:type="simple">https://doi.org/10.4002/040.063.0112</ext-link></mixed-citation></ref><ref id="B72"><mixed-citation xmlns:xlink="http://www.w3.org/1999/xlink" xlink:type="simple"><person-group><name name-style="western"><surname>Panha</surname><given-names>S</given-names></name></person-group> (<year>1998</year>) A checklist and classification of the terrestrial pulmonate snails of Thailand. Walkerana 8[1995–1996](19): 31–40.</mixed-citation></ref><ref id="B23"><mixed-citation xmlns:xlink="http://www.w3.org/1999/xlink" xlink:type="simple"><person-group><name name-style="western"><surname>Budha</surname><given-names>PB</given-names></name><name name-style="western"><surname>Naggs</surname><given-names>F</given-names></name><name name-style="western"><surname>Backeljau</surname><given-names>T</given-names></name></person-group> (<year>2015</year>) <article-title>Annotated checklist of the terrestrial gastropods of Nepal.</article-title><source>ZooKeys</source><volume>492</volume>: <fpage>1</fpage>–<lpage>48</lpage>. <ext-link xlink:href="10.3897/zookeys.492.9175" ext-link-type="doi" xlink:type="simple">https://doi.org/10.3897/zookeys.492.9175</ext-link></mixed-citation></ref><ref id="B35"><mixed-citation xmlns:xlink="http://www.w3.org/1999/xlink" xlink:type="simple"><person-group><name name-style="western"><surname>Foon</surname><given-names>JK</given-names></name><name name-style="western"><surname>Clements</surname><given-names>GR</given-names></name><name name-style="western"><surname>Liew</surname><given-names>TS</given-names></name></person-group> (<year>2017</year>) <article-title>Diversity and biogeography of land snails (<tp:taxon-name><tp:taxon-name-part taxon-name-part-type="phylum">Mollusca</tp:taxon-name-part></tp:taxon-name>, <tp:taxon-name><tp:taxon-name-part taxon-name-part-type="class">Gastropoda</tp:taxon-name-part></tp:taxon-name>) in the limestone hills of Perak, Peninsular Malaysia.</article-title><source>ZooKeys</source><volume>682</volume>: <fpage>1</fpage>–<lpage>94</lpage>. <ext-link xlink:href="10.3897/zookeys.682.12999" ext-link-type="doi" xlink:type="simple">https://doi.org/10.3897/zookeys.682.12999</ext-link></mixed-citation></ref><ref id="B71"><mixed-citation xmlns:xlink="http://www.w3.org/1999/xlink" xlink:type="simple"><person-group><name name-style="western"><surname>Nurinsiyah</surname><given-names>AS</given-names></name><name name-style="western"><surname>Hausdorf</surname><given-names>B</given-names></name></person-group> (<year>2019</year>) <article-title>Listing, impact assessment and prioritization of introduced land snail and slug species in Indonesia.</article-title><source>The Journal of Molluscan Studies</source><volume>85</volume>(<issue>1</issue>): <fpage>92</fpage>–<lpage>102</lpage>. <ext-link xlink:href="10.1093/mollus/eyy062" ext-link-type="doi" xlink:type="simple">https://doi.org/10.1093/mollus/eyy062</ext-link></mixed-citation></ref><ref id="B67"><mixed-citation xmlns:xlink="http://www.w3.org/1999/xlink" xlink:type="simple"><person-group><name name-style="western"><surname>Neubert</surname><given-names>E</given-names></name><name name-style="western"><surname>Bochud</surname><given-names>E</given-names></name></person-group> (<year>2020</year>) <article-title>The continental malacofauna of Arabia and adjacent areas, VII. The family <tp:taxon-name><tp:taxon-name-part taxon-name-part-type="family">Achatinidae</tp:taxon-name-part></tp:taxon-name> (<tp:taxon-name><tp:taxon-name-part taxon-name-part-type="subfamily">Coeliaxinae</tp:taxon-name-part></tp:taxon-name>, <tp:taxon-name><tp:taxon-name-part taxon-name-part-type="subfamily">Subulininae</tp:taxon-name-part></tp:taxon-name>) in the Socotran Archipelago (<tp:taxon-name><tp:taxon-name-part taxon-name-part-type="class">Gastropoda</tp:taxon-name-part></tp:taxon-name>, <tp:taxon-name><tp:taxon-name-part taxon-name-part-type="infraclass">Pulmonata</tp:taxon-name-part></tp:taxon-name>). Rendiconti Lincei.</article-title><source>Scienze Fisiche e Naturali</source><volume>31</volume>(<issue>3</issue>): <fpage>655</fpage>–<lpage>676</lpage>. <ext-link xlink:href="10.1007/s12210-020-00920-y" ext-link-type="doi" xlink:type="simple">https://doi.org/10.1007/s12210-020-00920-y</ext-link></mixed-citation></ref><ref id="B52"><mixed-citation xmlns:xlink="http://www.w3.org/1999/xlink" xlink:type="simple"><person-group><name name-style="western"><surname>Kalita</surname><given-names>G</given-names></name></person-group> (<year>2022</year>) <article-title>Land snails of Guwahati, Assam, India.</article-title><source>Journal of Threatened Taxa</source><volume>14</volume>(<issue>9</issue>): <fpage>21845</fpage>–<lpage>21852</lpage>. <ext-link xlink:href="10.11609/jott.8019.14.9.21845-21852" ext-link-type="doi" xlink:type="simple">https://doi.org/10.11609/jott.8019.14.9.21845-21852</ext-link></mixed-citation></ref></ref-list></tp:taxon-treatment>
