# Supplementary material for: ﻿Contributions on a small collection of the former Subulinidae Fischer & Crosse, 1877 (Eupulmonata, Achatinoidea) with catalogue of the Glessula and Rishetia species recorded from Myanmar
Source: Zookeys. 2024 Jul 30;1208:173–239. doi: 10.3897/zookeys.1208.116083 (PMC11303849; doi:10.3897/zookeys.1208.116083)
Supplement: XML Treatment for Curvella plicifera [file zookeys.1208.116083-treatment7.xml]

<!DOCTYPE tp:taxon-treatment
  PUBLIC "-//TaxonX//DTD Taxonomic Treatment Publishing DTD v0 20100105//EN" "tax-treatment-NSO.dtd">
<tp:taxon-treatment xmlns:tp="http://www.plazi.org/taxpub"><tp:treatment-meta><kwd-group><label>Taxon classification</label><kwd>
              <named-content content-type="kingdom">Animalia</named-content>
            </kwd><kwd>
              <named-content content-type="order">Stylommatophora</named-content>
            </kwd><kwd>
              <named-content content-type="family">Subulinidae</named-content>
            </kwd></kwd-group><mixed-citation publication-type="journal"><person-group><name><surname>Man</surname><given-names>Nem Sian</given-names></name><name><surname>Ablett</surname><given-names>Jonathan D.</given-names></name><name><surname>Lwin</surname><given-names>Ngwe</given-names></name><name><surname>Sutcharit</surname><given-names>Chirasak</given-names></name><name><surname>Panha</surname><given-names>Somsak</given-names></name></person-group><article-title>﻿Contributions on a small collection of the former <tp:taxon-name><tp:taxon-name-part taxon-name-part-type="family">Subulinidae</tp:taxon-name-part></tp:taxon-name> Fischer &amp; Crosse, 1877 (<tp:taxon-name><tp:taxon-name-part taxon-name-part-type="suborder">Eupulmonata</tp:taxon-name-part></tp:taxon-name>, <tp:taxon-name><tp:taxon-name-part taxon-name-part-type="superfamily">Achatinoidea</tp:taxon-name-part></tp:taxon-name>) with catalogue of the <italic><tp:taxon-name><tp:taxon-name-part taxon-name-part-type="genus" reg="Glessula">Glessula</tp:taxon-name-part></tp:taxon-name></italic> and <italic><tp:taxon-name><tp:taxon-name-part taxon-name-part-type="genus" reg="Rishetia">Rishetia</tp:taxon-name-part></tp:taxon-name></italic> species recorded from Myanmar</article-title><source>Zookeys</source><day>30</day><month>07</month><year>2024</year><volume>1208</volume><fpage>173</fpage><lpage>239</lpage><pub-id pub-id-type="doi">10.3897/zookeys.1208.116083</pub-id></mixed-citation></tp:treatment-meta><tp:nomenclature><label>﻿﻿4</label><tp:taxon-name>
            <object-id xmlns:xlink="http://www.w3.org/1999/xlink" content-type="arpha" xlink:type="simple">B3516C0F-BE16-54AC-B2C2-F99EE5A76B7B</object-id>
            <tp:taxon-name-part taxon-name-part-type="genus" reg="Curvella">Curvella</tp:taxon-name-part>
            <tp:taxon-name-part taxon-name-part-type="species" reg="plicifera">plicifera</tp:taxon-name-part>
          </tp:taxon-name><tp:taxon-authority>(Blanford, 1865)</tp:taxon-authority><xref ref-type="fig" rid="F4">Fig. 4A</xref><tp:nomenclature-citation-list><tp:nomenclature-citation><tp:taxon-name>
                <tp:taxon-name-part taxon-name-part-type="genus" reg="Bulimus">Bulimus</tp:taxon-name-part>
                <tp:taxon-name-part taxon-name-part-type="species" reg="plicifer">plicifer</tp:taxon-name-part>
              </tp:taxon-name><comment>Blanford, 1865: 77. Type locality: Thayet Myo, Pegu. <xref ref-type="bibr" rid="B80">Pfeiffer 1868</xref>: 151. Hanley and Theobald 1874: 34, pl. 80, fig. 8.</comment></tp:nomenclature-citation><tp:nomenclature-citation><tp:taxon-name><tp:taxon-name-part taxon-name-part-type="genus" reg="Bulimina">Bulimina</tp:taxon-name-part> (<tp:taxon-name-part taxon-name-part-type="subgenus" reg="Hapalus">Hapalus</tp:taxon-name-part>) <tp:taxon-name-part taxon-name-part-type="species" reg="plicifera">plicifera</tp:taxon-name-part></tp:taxon-name><comment>—<xref ref-type="bibr" rid="B82">Pfeiffer and Clessin 1881</xref>: 300.</comment></tp:nomenclature-citation><tp:nomenclature-citation><tp:taxon-name>
                <tp:taxon-name-part taxon-name-part-type="genus" reg="Buliminus">Buliminus</tp:taxon-name-part>
              </tp:taxon-name><comment>(?) <tp:taxon-name><tp:taxon-name-part taxon-name-part-type="genus" reg="Bulimus"/><tp:taxon-name-part taxon-name-part-type="species" reg="plicifer">plicifer</tp:taxon-name-part></tp:taxon-name>—Kobelt 1901: 688, 689, pl. 103, fig. 22.</comment></tp:nomenclature-citation><tp:nomenclature-citation><tp:taxon-name>
                <tp:taxon-name-part taxon-name-part-type="genus" reg="Curvella">Curvella</tp:taxon-name-part>
                <tp:taxon-name-part taxon-name-part-type="species" reg="plicifera">plicifera</tp:taxon-name-part>
              </tp:taxon-name><comment>—<xref ref-type="bibr" rid="B86">Pilsbry 1906</xref>: 63, pl. 9, fig. 45. <xref ref-type="bibr" rid="B42">Gude 1914</xref>: 352.</comment></tp:nomenclature-citation></tp:nomenclature-citation-list></tp:nomenclature><tp:treatment-sec sec-type="Type specimens" id="SECID0E55BG"><title>Type specimens.</title><p><bold><italic>Syntypes</italic></bold><named-content xmlns:xlink="http://www.w3.org/1999/xlink" content-type="dwc:institutional_code" xlink:title="The Natural History Museum, London" xlink:href="http://grbio.org/institution/natural-history-museum-london" xlink:type="simple">NHMUK</named-content> 1906.2.2.235 (2 shells; Fig. <xref ref-type="fig" rid="F4">4A</xref>) ex. Blanford collection from Thyetmyo, Pegu? Akouktoung.</p><fig id="F4" position="float" orientation="portrait"><object-id xmlns:xlink="http://www.w3.org/1999/xlink" content-type="doi" xlink:type="simple">10.3897/zookeys.1208.116083.figure4</object-id><object-id xmlns:xlink="http://www.w3.org/1999/xlink" content-type="arpha" xlink:type="simple">DCC64D91-1572-5ADB-BEA3-DE08D8037158</object-id><label>Figure 4.</label><caption><p><bold>A</bold><italic><tp:taxon-name><tp:taxon-name-part taxon-name-part-type="genus" reg="Curvella">Curvella</tp:taxon-name-part><tp:taxon-name-part taxon-name-part-type="species" reg="plicifera">plicifera</tp:taxon-name-part></tp:taxon-name></italic>, possible syntype <named-content xmlns:xlink="http://www.w3.org/1999/xlink" content-type="dwc:institutional_code" xlink:title="The Natural History Museum, London" xlink:href="http://grbio.org/institution/natural-history-museum-london" xlink:type="simple">NHMUK</named-content> 1906.2.2.235 from Thyetmyo, Pegu; Akouktoung <bold>B, C</bold><italic><tp:taxon-name><tp:taxon-name-part taxon-name-part-type="genus" reg="Curvella">Curvella</tp:taxon-name-part><tp:taxon-name-part taxon-name-part-type="species" reg="pusilla">pusilla</tp:taxon-name-part></tp:taxon-name></italic><bold>B</bold> possible syntype <named-content xmlns:xlink="http://www.w3.org/1999/xlink" content-type="dwc:institutional_code" xlink:title="The Natural History Museum, London" xlink:href="http://grbio.org/institution/natural-history-museum-london" xlink:type="simple">NHMUK</named-content> 1906.2.2.234 from Akouktong, Pegu and <bold>C</bold> specimen <named-content xmlns:xlink="http://www.w3.org/1999/xlink" content-type="dwc:institutional_code" xlink:title="The Natural History Museum, London" xlink:href="http://grbio.org/institution/natural-history-museum-london" xlink:type="simple">NHMUK</named-content> 1888.12.4.1003–1004 from Pegu <bold>D, E</bold><italic><tp:taxon-name><tp:taxon-name-part taxon-name-part-type="genus" reg="Curvella">Curvella</tp:taxon-name-part><tp:taxon-name-part taxon-name-part-type="species" reg="puta">puta</tp:taxon-name-part></tp:taxon-name></italic><bold>D</bold> holotype <abbrev xmlns:xlink="http://www.w3.org/1999/xlink" content-type="institution" xlink:title="University Museum of Zoology Cambridge, Cambridge" id="ABBRID0EXBAI" xlink:type="simple">UMZC</abbrev> I.102795 from Tavoy, Birmah (after <xref ref-type="bibr" rid="B88">Preece et al. 2022</xref>: fig. 55f) and <bold>E</bold> specimen <named-content xmlns:xlink="http://www.w3.org/1999/xlink" content-type="dwc:institutional_code" xlink:title="The Natural History Museum, London" xlink:href="http://grbio.org/institution/natural-history-museum-london" xlink:type="simple">NHMUK</named-content> 1888.12.4.1003–1004 from Pegu <bold>F</bold><italic><tp:taxon-name><tp:taxon-name-part taxon-name-part-type="genus" reg="Curvella">Curvella</tp:taxon-name-part><tp:taxon-name-part taxon-name-part-type="species" reg="scrobiculata">scrobiculata</tp:taxon-name-part></tp:taxon-name></italic>, possible syntype <named-content xmlns:xlink="http://www.w3.org/1999/xlink" content-type="dwc:institutional_code" xlink:title="The Natural History Museum, London" xlink:href="http://grbio.org/institution/natural-history-museum-london" xlink:type="simple">NHMUK</named-content> 1906.2.2.226 from Akouktong, Pegu.</p></caption><graphic xmlns:xlink="http://www.w3.org/1999/xlink" xlink:href="zookeys-1208-173_article-116083__-g004.jpg" position="float" orientation="portrait" xlink:type="simple" id="oo_1104502.jpg"><uri content-type="original_file" xlink:type="simple">https://binary.pensoft.net/fig/1104502</uri></graphic></fig></tp:treatment-sec><tp:treatment-sec sec-type="diagnosis" id="SECID0E5CAI"><title>Diagnosis.</title><p>Shell ovate conic; spire low; apex bluntly obtuse; subsequent whorls with prominent growth lines throughout. Suture shallow and whorls flattened. Aperture broadly ovate and somewhat pointed posteriorly; columella straight and expanded; parietal callus thin and with small parietal lamella. Umbilicus narrow.</p></tp:treatment-sec><tp:treatment-sec sec-type="distribution" id="SECID0EDDAI"><title>Distribution.</title><p>This species is restricted to Myanmar and is known only from the type locality.</p></tp:treatment-sec><tp:treatment-sec sec-type="remarks" id="SECID0EIDAI"><title>Remarks.</title><p>No new material of this species was found in this study, and only the available syntypes are examined here. The modern name of the type locality is Thayet District, Magway Region, central Myanmar [not in the Bago Region].</p><p>Among the four <italic><tp:taxon-name><tp:taxon-name-part taxon-name-part-type="genus" reg="Curvella">Curvella</tp:taxon-name-part></tp:taxon-name></italic> species from Myanmar, this species is similar to <italic><tp:taxon-name><tp:taxon-name-part taxon-name-part-type="genus" reg="Curvella">C.</tp:taxon-name-part><tp:taxon-name-part taxon-name-part-type="species" reg="pusilla">pusilla</tp:taxon-name-part></tp:taxon-name></italic> (Blanford, 1865) in shell shape. However, <italic><tp:taxon-name><tp:taxon-name-part taxon-name-part-type="genus" reg="Curvella">C.</tp:taxon-name-part><tp:taxon-name-part taxon-name-part-type="species" reg="plicifera">plicifera</tp:taxon-name-part></tp:taxon-name></italic> has a small parietal tooth, straight columella, and narrowly opened umbilicus, whereas <italic><tp:taxon-name><tp:taxon-name-part taxon-name-part-type="genus" reg="Curvella">C.</tp:taxon-name-part><tp:taxon-name-part taxon-name-part-type="species" reg="pusilla">pusilla</tp:taxon-name-part></tp:taxon-name></italic> possesses a smooth parietal wall (without tooth), slightly twisted columella plait, and closed umbilicus. Further confirmation from additional specimens is necessary to verify their distinctions.</p></tp:treatment-sec><ref-list><ref id="B88"><mixed-citation xmlns:xlink="http://www.w3.org/1999/xlink" xlink:type="simple"><person-group><name name-style="western"><surname>Preece</surname><given-names>RC</given-names></name><name name-style="western"><surname>White</surname><given-names>TS</given-names></name><name name-style="western"><surname>Raheem</surname><given-names>DC</given-names></name><name name-style="western"><surname>Ketchum</surname><given-names>H</given-names></name><name name-style="western"><surname>Ablett</surname><given-names>J</given-names></name><name name-style="western"><surname>Taylor</surname><given-names>H</given-names></name><name name-style="western"><surname>Naggs</surname><given-names>F</given-names></name></person-group> (<year>2022</year>) William Benson and the golden age of malacology in British India: Biography, illustrated catalogue and evaluation of his molluscan types. Tropical Natural History (Supplement 6): 1–434.</mixed-citation></ref><ref id="B80"><mixed-citation xmlns:xlink="http://www.w3.org/1999/xlink" xlink:type="simple"><person-group><name name-style="western"><surname>Pfeiffer</surname><given-names>L</given-names></name></person-group> (<year>1868</year>) Monographia Heliceorum Viventium: sistens descriptiones systematicas et criticas omnium huius familiae generum et specierum hodie cognitarum. Volumen Sextum. Lipsiae: F.A. Brockhaus, 598 pp. <ext-link xlink:href="https://www.biodiversitylibrary.org/item/46666" ext-link-type="uri" xlink:type="simple">https://www.biodiversitylibrary.org/item/46666</ext-link></mixed-citation></ref><ref id="B82"><mixed-citation xmlns:xlink="http://www.w3.org/1999/xlink" xlink:type="simple"><person-group><name name-style="western"><surname>Pfeiffer</surname><given-names>L</given-names></name><name name-style="western"><surname>Clessin</surname><given-names>S</given-names></name></person-group> (<year>1881</year>) <source>Nomenclator Heliceorum Viventium: quo continetur nomina omnium hujus familiae generum et specierum hodie cognitarum, disposita ex affinitate naturali.</source><publisher-name>Kassel</publisher-name>, <publisher-loc>Fischer</publisher-loc>, <size units="page">617 pp</size>. <ext-link xlink:href="https://www.biodiversitylibrary.org/item/47266" ext-link-type="uri" xlink:type="simple">https://www.biodiversitylibrary.org/item/47266</ext-link></mixed-citation></ref><ref id="B86"><mixed-citation xmlns:xlink="http://www.w3.org/1999/xlink" xlink:type="simple"><person-group><name name-style="western"><surname>Pilsbry</surname><given-names>HA</given-names></name></person-group> (<year>1906</year>) [1906–1907] Manual of Conchology, Structural and Systematic, with Illustrations of the Species, Series 2, <tp:taxon-name><tp:taxon-name-part taxon-name-part-type="infraclass">Pulmonata</tp:taxon-name-part></tp:taxon-name>. Volume 18: <tp:taxon-name><tp:taxon-name-part taxon-name-part-type="family">Achatinidae</tp:taxon-name-part></tp:taxon-name>: <tp:taxon-name><tp:taxon-name-part taxon-name-part-type="subfamily">Stenogyrinae</tp:taxon-name-part></tp:taxon-name> and <tp:taxon-name><tp:taxon-name-part taxon-name-part-type="subfamily">Coeliaxinae</tp:taxon-name-part></tp:taxon-name>. Conchological Section, Academy of Natural Sciences of Philadelphia, Philadelphia, 1–357. [pls 1–51] [pp 1–272, pls 1–34 (1906); pp 273–357, pls 35–51 (1907)] <ext-link xlink:href="10.1175/1520-0493(1907)35%3C357a:LP%3E2.0.CO;2" ext-link-type="doi" xlink:type="simple">https://doi.org/10.1175/1520-0493(1907)35%3C357a:LP%3E2.0.CO;2</ext-link></mixed-citation></ref><ref id="B42"><mixed-citation xmlns:xlink="http://www.w3.org/1999/xlink" xlink:type="simple"><person-group><name name-style="western"><surname>Gude</surname><given-names>GK</given-names></name></person-group> (<year>1914</year>) <source><tp:taxon-name><tp:taxon-name-part taxon-name-part-type="phylum">Mollusca</tp:taxon-name-part></tp:taxon-name>-II. <tp:taxon-name><tp:taxon-name-part taxon-name-part-type="family">Trochomorphidae</tp:taxon-name-part></tp:taxon-name>-<tp:taxon-name><tp:taxon-name-part taxon-name-part-type="family">Janellidae</tp:taxon-name-part></tp:taxon-name>. In: Shipley AE, Marshall GAK (Eds) The Fauna of British India, including Ceylon and Burma.</source><publisher-name>Taylor &amp; Francis</publisher-name>, <publisher-loc>London</publisher-loc>, <size units="page">520 pp</size>. <ext-link xlink:href="10.5962/bhl.title.12891" ext-link-type="doi" xlink:type="simple">https://doi.org/10.5962/bhl.title.12891</ext-link></mixed-citation></ref></ref-list></tp:taxon-treatment>
