# Supplementary material for: ﻿Contributions on a small collection of the former Subulinidae Fischer & Crosse, 1877 (Eupulmonata, Achatinoidea) with catalogue of the Glessula and Rishetia species recorded from Myanmar
Source: Zookeys. 2024 Jul 30;1208:173–239. doi: 10.3897/zookeys.1208.116083 (PMC11303849; doi:10.3897/zookeys.1208.116083)
Supplement: XML Treatment for Curvella scrobiculata [file zookeys.1208.116083-treatment10.xml]

<!DOCTYPE tp:taxon-treatment
  PUBLIC "-//TaxonX//DTD Taxonomic Treatment Publishing DTD v0 20100105//EN" "tax-treatment-NSO.dtd">
<tp:taxon-treatment xmlns:tp="http://www.plazi.org/taxpub"><tp:treatment-meta><kwd-group><label>Taxon classification</label><kwd>
              <named-content content-type="kingdom">Animalia</named-content>
            </kwd><kwd>
              <named-content content-type="order">Stylommatophora</named-content>
            </kwd><kwd>
              <named-content content-type="family">Subulinidae</named-content>
            </kwd></kwd-group><mixed-citation publication-type="journal"><person-group><name><surname>Man</surname><given-names>Nem Sian</given-names></name><name><surname>Ablett</surname><given-names>Jonathan D.</given-names></name><name><surname>Lwin</surname><given-names>Ngwe</given-names></name><name><surname>Sutcharit</surname><given-names>Chirasak</given-names></name><name><surname>Panha</surname><given-names>Somsak</given-names></name></person-group><article-title>﻿Contributions on a small collection of the former <tp:taxon-name><tp:taxon-name-part taxon-name-part-type="family">Subulinidae</tp:taxon-name-part></tp:taxon-name> Fischer &amp; Crosse, 1877 (<tp:taxon-name><tp:taxon-name-part taxon-name-part-type="suborder">Eupulmonata</tp:taxon-name-part></tp:taxon-name>, <tp:taxon-name><tp:taxon-name-part taxon-name-part-type="superfamily">Achatinoidea</tp:taxon-name-part></tp:taxon-name>) with catalogue of the <italic><tp:taxon-name><tp:taxon-name-part taxon-name-part-type="genus" reg="Glessula">Glessula</tp:taxon-name-part></tp:taxon-name></italic> and <italic><tp:taxon-name><tp:taxon-name-part taxon-name-part-type="genus" reg="Rishetia">Rishetia</tp:taxon-name-part></tp:taxon-name></italic> species recorded from Myanmar</article-title><source>Zookeys</source><day>30</day><month>07</month><year>2024</year><volume>1208</volume><fpage>173</fpage><lpage>239</lpage><pub-id pub-id-type="doi">10.3897/zookeys.1208.116083</pub-id></mixed-citation></tp:treatment-meta><tp:nomenclature><label>﻿﻿7</label><tp:taxon-name>
            <object-id xmlns:xlink="http://www.w3.org/1999/xlink" content-type="arpha" xlink:type="simple">73AA79D4-6F3B-570C-B0CC-B98468011D7A</object-id>
            <tp:taxon-name-part taxon-name-part-type="genus" reg="Curvella">Curvella</tp:taxon-name-part>
            <tp:taxon-name-part taxon-name-part-type="species" reg="scrobiculata">scrobiculata</tp:taxon-name-part>
          </tp:taxon-name><tp:taxon-authority>(Blanford, 1865)</tp:taxon-authority><xref ref-type="fig" rid="F4">Fig. 4F</xref><tp:nomenclature-citation-list><tp:nomenclature-citation><tp:taxon-name>
                <tp:taxon-name-part taxon-name-part-type="genus" reg="Bulimus">Bulimus</tp:taxon-name-part>
                <tp:taxon-name-part taxon-name-part-type="species" reg="scrobiculatus">scrobiculatus</tp:taxon-name-part>
              </tp:taxon-name><comment>Blanford, 1865: 77. Type locality: Pegu, west of Irawady [Bago Region, west of Ayeyarwady River, Myanmar]. <xref ref-type="bibr" rid="B80">Pfeiffer 1868</xref>: 151. Hanley and Theobald 1874: 34, pl. 79, fig. 9.</comment></tp:nomenclature-citation><tp:nomenclature-citation><tp:taxon-name><tp:taxon-name-part taxon-name-part-type="genus" reg="Bulimina">Bulimina</tp:taxon-name-part> (<tp:taxon-name-part taxon-name-part-type="subgenus" reg="Hapalus">Hapalus</tp:taxon-name-part>) <tp:taxon-name-part taxon-name-part-type="species" reg="scrobiculata">scrobiculata</tp:taxon-name-part></tp:taxon-name><comment>—<xref ref-type="bibr" rid="B82">Pfeiffer and Clessin 1881</xref>: 300.</comment></tp:nomenclature-citation><tp:nomenclature-citation><tp:taxon-name>
                <tp:taxon-name-part taxon-name-part-type="genus" reg="Hapalus">Hapalus</tp:taxon-name-part>
                <tp:taxon-name-part taxon-name-part-type="species" reg="scrobiculatus">scrobiculatus</tp:taxon-name-part>
              </tp:taxon-name><comment>—<xref ref-type="bibr" rid="B69">Nevill 1878</xref>: 175.</comment></tp:nomenclature-citation><tp:nomenclature-citation><tp:taxon-name>
                <tp:taxon-name-part taxon-name-part-type="genus" reg="Curvella">Curvella</tp:taxon-name-part>
                <tp:taxon-name-part taxon-name-part-type="species" reg="scrobiculata">scrobiculata</tp:taxon-name-part>
              </tp:taxon-name><comment>—<xref ref-type="bibr" rid="B86">Pilsbry 1906</xref>: 64, 65, pl. 9, fig. 49.</comment></tp:nomenclature-citation><tp:nomenclature-citation><tp:taxon-name>
                <tp:taxon-name-part taxon-name-part-type="genus" reg="Curvella">Curvella</tp:taxon-name-part>
                <tp:taxon-name-part taxon-name-part-type="species" reg="scrobiculatus">scrobiculatus</tp:taxon-name-part>
              </tp:taxon-name><comment>—<xref ref-type="bibr" rid="B42">Gude 1914</xref>: 350, 351.</comment></tp:nomenclature-citation></tp:nomenclature-citation-list></tp:nomenclature><tp:treatment-sec sec-type="Type specimens" id="SECID0EK3AI"><title>Type specimens.</title><p><bold><italic>Possible syntypes</italic></bold><named-content xmlns:xlink="http://www.w3.org/1999/xlink" content-type="dwc:institutional_code" xlink:title="The Natural History Museum, London" xlink:href="http://grbio.org/institution/natural-history-museum-london" xlink:type="simple">NHMUK</named-content> 1906.2.2.226 (2 shells; Fig. <xref ref-type="fig" rid="F4">4F</xref>) ex. Blanford collection from Akouktong, Pegu.</p></tp:treatment-sec><tp:treatment-sec sec-type="diagnosis" id="SECID0E53AI"><title>Diagnosis.</title><p>Shell conical; spire high; apex obtuse; subsequent whorls with strong and equally spaced radial ridges throughout. Suture impressed and whorls flattened convex. Aperture truncate and somewhat pointed posteriorly; columella straight and thickened; parietal callus thin. Umbilicus narrowly open.</p></tp:treatment-sec><tp:treatment-sec sec-type="distribution" id="SECID0ED4AI"><title>Distribution.</title><p>This species is known only from the type locality and is probably an endemic species in Myanmar.</p></tp:treatment-sec><tp:treatment-sec sec-type="remarks" id="SECID0EI4AI"><title>Remarks.</title><p>No new material of this species was found in this study, and the probably syntype is illustrated here for the first time. <xref ref-type="bibr" rid="B16">Blanford (1865)</xref> described three <italic><tp:taxon-name><tp:taxon-name-part taxon-name-part-type="genus" reg="Curvella">Curvella</tp:taxon-name-part></tp:taxon-name></italic> species, <italic><tp:taxon-name><tp:taxon-name-part taxon-name-part-type="genus" reg="Curvella">C.</tp:taxon-name-part><tp:taxon-name-part taxon-name-part-type="species" reg="plicifera">plicifera</tp:taxon-name-part></tp:taxon-name></italic>, <italic><tp:taxon-name><tp:taxon-name-part taxon-name-part-type="genus" reg="Curvella">C.</tp:taxon-name-part><tp:taxon-name-part taxon-name-part-type="species" reg="pusilla">pusilla</tp:taxon-name-part></tp:taxon-name></italic>, and <italic><tp:taxon-name><tp:taxon-name-part taxon-name-part-type="genus" reg="Curvella">C.</tp:taxon-name-part><tp:taxon-name-part taxon-name-part-type="species" reg="scrobiculata">scrobiculata</tp:taxon-name-part></tp:taxon-name></italic>, from Myanmar consecutively in the same publication with their type localities as ‘Pegu’ [now in the Bago Region]. Compared to the authenticated museum specimens, <italic><tp:taxon-name><tp:taxon-name-part taxon-name-part-type="genus" reg="Curvella">C.</tp:taxon-name-part><tp:taxon-name-part taxon-name-part-type="species" reg="scrobiculata">scrobiculata</tp:taxon-name-part></tp:taxon-name></italic> is distinct from <italic><tp:taxon-name><tp:taxon-name-part taxon-name-part-type="genus" reg="Curvella">C.</tp:taxon-name-part><tp:taxon-name-part taxon-name-part-type="species" reg="puta">puta</tp:taxon-name-part></tp:taxon-name></italic> by having strong radial ribs, flatter whorls, and a more turreted, pointed, and higher spire. Furthermore, <italic><tp:taxon-name><tp:taxon-name-part taxon-name-part-type="genus" reg="Curvella">C.</tp:taxon-name-part><tp:taxon-name-part taxon-name-part-type="species" reg="scrobiculata">scrobiculata</tp:taxon-name-part></tp:taxon-name></italic> is easily distinguishable from <italic><tp:taxon-name><tp:taxon-name-part taxon-name-part-type="genus" reg="Curvella">C.</tp:taxon-name-part><tp:taxon-name-part taxon-name-part-type="species" reg="plicifera">plicifera</tp:taxon-name-part></tp:taxon-name></italic> and <italic><tp:taxon-name><tp:taxon-name-part taxon-name-part-type="genus" reg="Curvella">C.</tp:taxon-name-part><tp:taxon-name-part taxon-name-part-type="species" reg="pusilla">pusilla</tp:taxon-name-part></tp:taxon-name></italic> by its higher, pointed, turreted spire and prominent radial ribs. In contrast, the two latter species exhibit a lower and more convex spire with finer radial striations to nearly smooth shell surfaces. These are considered possible syntype material since the locality data (Akouktong, Pegu) does not exactly match that which was given in the original description (Pegu, west of Irawady).</p></tp:treatment-sec><tp:treatment-sec><!--Section generated to contain objects referenced in tp:taxon-treatment.--><fig id="F4" position="float" orientation="portrait"><object-id xmlns:xlink="http://www.w3.org/1999/xlink" content-type="doi" xlink:type="simple">10.3897/zookeys.1208.116083.figure4</object-id><object-id xmlns:xlink="http://www.w3.org/1999/xlink" content-type="arpha" xlink:type="simple">DCC64D91-1572-5ADB-BEA3-DE08D8037158</object-id><label>Figure 4.</label><caption><p><bold>A</bold><italic><tp:taxon-name><tp:taxon-name-part taxon-name-part-type="genus" reg="Curvella">Curvella</tp:taxon-name-part><tp:taxon-name-part taxon-name-part-type="species" reg="plicifera">plicifera</tp:taxon-name-part></tp:taxon-name></italic>, possible syntype <named-content xmlns:xlink="http://www.w3.org/1999/xlink" content-type="dwc:institutional_code" xlink:title="The Natural History Museum, London" xlink:href="http://grbio.org/institution/natural-history-museum-london" xlink:type="simple">NHMUK</named-content> 1906.2.2.235 from Thyetmyo, Pegu; Akouktoung <bold>B, C</bold><italic><tp:taxon-name><tp:taxon-name-part taxon-name-part-type="genus" reg="Curvella">Curvella</tp:taxon-name-part><tp:taxon-name-part taxon-name-part-type="species" reg="pusilla">pusilla</tp:taxon-name-part></tp:taxon-name></italic><bold>B</bold> possible syntype <named-content xmlns:xlink="http://www.w3.org/1999/xlink" content-type="dwc:institutional_code" xlink:title="The Natural History Museum, London" xlink:href="http://grbio.org/institution/natural-history-museum-london" xlink:type="simple">NHMUK</named-content> 1906.2.2.234 from Akouktong, Pegu and <bold>C</bold> specimen <named-content xmlns:xlink="http://www.w3.org/1999/xlink" content-type="dwc:institutional_code" xlink:title="The Natural History Museum, London" xlink:href="http://grbio.org/institution/natural-history-museum-london" xlink:type="simple">NHMUK</named-content> 1888.12.4.1003–1004 from Pegu <bold>D, E</bold><italic><tp:taxon-name><tp:taxon-name-part taxon-name-part-type="genus" reg="Curvella">Curvella</tp:taxon-name-part><tp:taxon-name-part taxon-name-part-type="species" reg="puta">puta</tp:taxon-name-part></tp:taxon-name></italic><bold>D</bold> holotype <abbrev xmlns:xlink="http://www.w3.org/1999/xlink" content-type="institution" xlink:title="University Museum of Zoology Cambridge, Cambridge" id="ABBRID0EXBAI" xlink:type="simple">UMZC</abbrev> I.102795 from Tavoy, Birmah (after <xref ref-type="bibr" rid="B88">Preece et al. 2022</xref>: fig. 55f) and <bold>E</bold> specimen <named-content xmlns:xlink="http://www.w3.org/1999/xlink" content-type="dwc:institutional_code" xlink:title="The Natural History Museum, London" xlink:href="http://grbio.org/institution/natural-history-museum-london" xlink:type="simple">NHMUK</named-content> 1888.12.4.1003–1004 from Pegu <bold>F</bold><italic><tp:taxon-name><tp:taxon-name-part taxon-name-part-type="genus" reg="Curvella">Curvella</tp:taxon-name-part><tp:taxon-name-part taxon-name-part-type="species" reg="scrobiculata">scrobiculata</tp:taxon-name-part></tp:taxon-name></italic>, possible syntype <named-content xmlns:xlink="http://www.w3.org/1999/xlink" content-type="dwc:institutional_code" xlink:title="The Natural History Museum, London" xlink:href="http://grbio.org/institution/natural-history-museum-london" xlink:type="simple">NHMUK</named-content> 1906.2.2.226 from Akouktong, Pegu.</p></caption><graphic xmlns:xlink="http://www.w3.org/1999/xlink" xlink:href="zookeys-1208-173_article-116083__-g004.jpg" position="float" orientation="portrait" xlink:type="simple" id="oo_1104502.jpg"><uri content-type="original_file" xlink:type="simple">https://binary.pensoft.net/fig/1104502</uri></graphic></fig></tp:treatment-sec><ref-list><ref id="B88"><mixed-citation xmlns:xlink="http://www.w3.org/1999/xlink" xlink:type="simple"><person-group><name name-style="western"><surname>Preece</surname><given-names>RC</given-names></name><name name-style="western"><surname>White</surname><given-names>TS</given-names></name><name name-style="western"><surname>Raheem</surname><given-names>DC</given-names></name><name name-style="western"><surname>Ketchum</surname><given-names>H</given-names></name><name name-style="western"><surname>Ablett</surname><given-names>J</given-names></name><name name-style="western"><surname>Taylor</surname><given-names>H</given-names></name><name name-style="western"><surname>Naggs</surname><given-names>F</given-names></name></person-group> (<year>2022</year>) William Benson and the golden age of malacology in British India: Biography, illustrated catalogue and evaluation of his molluscan types. Tropical Natural History (Supplement 6): 1–434.</mixed-citation></ref><ref id="B80"><mixed-citation xmlns:xlink="http://www.w3.org/1999/xlink" xlink:type="simple"><person-group><name name-style="western"><surname>Pfeiffer</surname><given-names>L</given-names></name></person-group> (<year>1868</year>) Monographia Heliceorum Viventium: sistens descriptiones systematicas et criticas omnium huius familiae generum et specierum hodie cognitarum. Volumen Sextum. Lipsiae: F.A. Brockhaus, 598 pp. <ext-link xlink:href="https://www.biodiversitylibrary.org/item/46666" ext-link-type="uri" xlink:type="simple">https://www.biodiversitylibrary.org/item/46666</ext-link></mixed-citation></ref><ref id="B82"><mixed-citation xmlns:xlink="http://www.w3.org/1999/xlink" xlink:type="simple"><person-group><name name-style="western"><surname>Pfeiffer</surname><given-names>L</given-names></name><name name-style="western"><surname>Clessin</surname><given-names>S</given-names></name></person-group> (<year>1881</year>) <source>Nomenclator Heliceorum Viventium: quo continetur nomina omnium hujus familiae generum et specierum hodie cognitarum, disposita ex affinitate naturali.</source><publisher-name>Kassel</publisher-name>, <publisher-loc>Fischer</publisher-loc>, <size units="page">617 pp</size>. <ext-link xlink:href="https://www.biodiversitylibrary.org/item/47266" ext-link-type="uri" xlink:type="simple">https://www.biodiversitylibrary.org/item/47266</ext-link></mixed-citation></ref><ref id="B69"><mixed-citation xmlns:xlink="http://www.w3.org/1999/xlink" xlink:type="simple"><person-group><name name-style="western"><surname>Nevill</surname><given-names>G</given-names></name></person-group> (<year>1878</year>) <source>Hand list of <tp:taxon-name><tp:taxon-name-part taxon-name-part-type="phylum">Mollusca</tp:taxon-name-part></tp:taxon-name> in the Indian Museum, Calcutta. Part I. <tp:taxon-name><tp:taxon-name-part taxon-name-part-type="class">Gastropoda</tp:taxon-name-part></tp:taxon-name>.</source><publisher-name>Indian Museum</publisher-name>, <publisher-loc>Calcutta</publisher-loc>, <size units="page">338 pp</size>. <ext-link xlink:href="10.5962/bhl.title.11957" ext-link-type="doi" xlink:type="simple">https://doi.org/10.5962/bhl.title.11957</ext-link></mixed-citation></ref><ref id="B86"><mixed-citation xmlns:xlink="http://www.w3.org/1999/xlink" xlink:type="simple"><person-group><name name-style="western"><surname>Pilsbry</surname><given-names>HA</given-names></name></person-group> (<year>1906</year>) [1906–1907] Manual of Conchology, Structural and Systematic, with Illustrations of the Species, Series 2, <tp:taxon-name><tp:taxon-name-part taxon-name-part-type="infraclass">Pulmonata</tp:taxon-name-part></tp:taxon-name>. Volume 18: <tp:taxon-name><tp:taxon-name-part taxon-name-part-type="family">Achatinidae</tp:taxon-name-part></tp:taxon-name>: <tp:taxon-name><tp:taxon-name-part taxon-name-part-type="subfamily">Stenogyrinae</tp:taxon-name-part></tp:taxon-name> and <tp:taxon-name><tp:taxon-name-part taxon-name-part-type="subfamily">Coeliaxinae</tp:taxon-name-part></tp:taxon-name>. Conchological Section, Academy of Natural Sciences of Philadelphia, Philadelphia, 1–357. [pls 1–51] [pp 1–272, pls 1–34 (1906); pp 273–357, pls 35–51 (1907)] <ext-link xlink:href="10.1175/1520-0493(1907)35%3C357a:LP%3E2.0.CO;2" ext-link-type="doi" xlink:type="simple">https://doi.org/10.1175/1520-0493(1907)35%3C357a:LP%3E2.0.CO;2</ext-link></mixed-citation></ref><ref id="B42"><mixed-citation xmlns:xlink="http://www.w3.org/1999/xlink" xlink:type="simple"><person-group><name name-style="western"><surname>Gude</surname><given-names>GK</given-names></name></person-group> (<year>1914</year>) <source><tp:taxon-name><tp:taxon-name-part taxon-name-part-type="phylum">Mollusca</tp:taxon-name-part></tp:taxon-name>-II. <tp:taxon-name><tp:taxon-name-part taxon-name-part-type="family">Trochomorphidae</tp:taxon-name-part></tp:taxon-name>-<tp:taxon-name><tp:taxon-name-part taxon-name-part-type="family">Janellidae</tp:taxon-name-part></tp:taxon-name>. In: Shipley AE, Marshall GAK (Eds) The Fauna of British India, including Ceylon and Burma.</source><publisher-name>Taylor &amp; Francis</publisher-name>, <publisher-loc>London</publisher-loc>, <size units="page">520 pp</size>. <ext-link xlink:href="10.5962/bhl.title.12891" ext-link-type="doi" xlink:type="simple">https://doi.org/10.5962/bhl.title.12891</ext-link></mixed-citation></ref><ref id="B16"><mixed-citation xmlns:xlink="http://www.w3.org/1999/xlink" xlink:type="simple"><person-group><name name-style="western"><surname>Blanford</surname><given-names>WT</given-names></name></person-group> (<year>1865</year>) <article-title>Contributions to Indian Malacology, No. 5. Description of new land shells from Arakan, Pegu, and Ava; with notes on the distributions of described species.</article-title><source>Journal of the Asiatic Society of Bengal</source><volume>34</volume>(<issue>2</issue>): <fpage>66</fpage>–<lpage>105</lpage>. <ext-link xlink:href="https://www.biodiversitylibrary.org/item/114408" ext-link-type="uri" xlink:type="simple">https://www.biodiversitylibrary.org/item/114408</ext-link></mixed-citation></ref></ref-list></tp:taxon-treatment>
