# Supplementary material for: ﻿Contributions on a small collection of the former Subulinidae Fischer & Crosse, 1877 (Eupulmonata, Achatinoidea) with catalogue of the Glessula and Rishetia species recorded from Myanmar
Source: Zookeys. 2024 Jul 30;1208:173–239. doi: 10.3897/zookeys.1208.116083 (PMC11303849; doi:10.3897/zookeys.1208.116083)
Supplement: XML Treatment for Glessula [file zookeys.1208.116083-treatment11.xml]

<!DOCTYPE tp:taxon-treatment
  PUBLIC "-//TaxonX//DTD Taxonomic Treatment Publishing DTD v0 20100105//EN" "tax-treatment-NSO.dtd">
<tp:taxon-treatment xmlns:tp="http://www.plazi.org/taxpub"><tp:treatment-meta><kwd-group><label>Taxon classification</label><kwd>
              <named-content content-type="kingdom">Animalia</named-content>
            </kwd><kwd>
              <named-content content-type="order">Stylommatophora</named-content>
            </kwd><kwd>
              <named-content content-type="family">Subulinidae</named-content>
            </kwd></kwd-group><mixed-citation publication-type="journal"><person-group><name><surname>Man</surname><given-names>Nem Sian</given-names></name><name><surname>Ablett</surname><given-names>Jonathan D.</given-names></name><name><surname>Lwin</surname><given-names>Ngwe</given-names></name><name><surname>Sutcharit</surname><given-names>Chirasak</given-names></name><name><surname>Panha</surname><given-names>Somsak</given-names></name></person-group><article-title>﻿Contributions on a small collection of the former <tp:taxon-name><tp:taxon-name-part taxon-name-part-type="family">Subulinidae</tp:taxon-name-part></tp:taxon-name> Fischer &amp; Crosse, 1877 (<tp:taxon-name><tp:taxon-name-part taxon-name-part-type="suborder">Eupulmonata</tp:taxon-name-part></tp:taxon-name>, <tp:taxon-name><tp:taxon-name-part taxon-name-part-type="superfamily">Achatinoidea</tp:taxon-name-part></tp:taxon-name>) with catalogue of the <italic><tp:taxon-name><tp:taxon-name-part taxon-name-part-type="genus" reg="Glessula">Glessula</tp:taxon-name-part></tp:taxon-name></italic> and <italic><tp:taxon-name><tp:taxon-name-part taxon-name-part-type="genus" reg="Rishetia">Rishetia</tp:taxon-name-part></tp:taxon-name></italic> species recorded from Myanmar</article-title><source>Zookeys</source><day>30</day><month>07</month><year>2024</year><volume>1208</volume><fpage>173</fpage><lpage>239</lpage><pub-id pub-id-type="doi">10.3897/zookeys.1208.116083</pub-id></mixed-citation></tp:treatment-meta><tp:nomenclature><label>﻿﻿Genus</label><tp:taxon-name>
            <object-id xmlns:xlink="http://www.w3.org/1999/xlink" content-type="arpha" xlink:type="simple">0C07C9B9-3D91-5570-BDBC-44A60DC4B9AA</object-id>
            <tp:taxon-name-part taxon-name-part-type="genus" reg="Glessula">Glessula</tp:taxon-name-part>
          </tp:taxon-name><tp:taxon-authority>von Martens, 1860</tp:taxon-authority><tp:nomenclature-citation-list><tp:nomenclature-citation><tp:taxon-name>
                <tp:taxon-name-part taxon-name-part-type="genus" reg="Electra">Electra</tp:taxon-name-part>
              </tp:taxon-name><comment>Albers, 1850: 194. [non <xref ref-type="bibr" rid="B56">Lamouroux 1816</xref> (<tp:taxon-name><tp:taxon-name-part taxon-name-part-type="phylum">Bryozoa</tp:taxon-name-part></tp:taxon-name>)]. Type species: <tp:taxon-name><tp:taxon-name-part taxon-name-part-type="genus" reg="Achatina">Achatina</tp:taxon-name-part><tp:taxon-name-part taxon-name-part-type="species" reg="ceylanica">ceylanica</tp:taxon-name-part></tp:taxon-name> Pfeiffer, 1845. <xref ref-type="bibr" rid="B1">Adams and Adams 1855</xref>: 105. <xref ref-type="bibr" rid="B77">Pfeiffer 1856</xref>: 168.</comment></tp:nomenclature-citation><tp:nomenclature-citation><tp:taxon-name><tp:taxon-name-part taxon-name-part-type="genus" reg="Cionella">Cionella</tp:taxon-name-part> (<tp:taxon-name-part taxon-name-part-type="subgenus" reg="Glessula">Glessula</tp:taxon-name-part>)</tp:taxon-name><comment>—von Martens in <xref ref-type="bibr" rid="B3">Albers 1860</xref>: 254. <xref ref-type="bibr" rid="B82">Pfeiffer and Clessin 1881</xref>: 329.</comment></tp:nomenclature-citation><tp:nomenclature-citation><tp:taxon-name><tp:taxon-name-part taxon-name-part-type="genus" reg="Stenogyra">Stenogyra</tp:taxon-name-part> (<tp:taxon-name-part taxon-name-part-type="subgenus" reg="Glessula">Glessula</tp:taxon-name-part>)</tp:taxon-name><comment>—<xref ref-type="bibr" rid="B69">Nevill 1878</xref>: 166.</comment></tp:nomenclature-citation><tp:nomenclature-citation><tp:taxon-name>
                <tp:taxon-name-part taxon-name-part-type="genus" reg="Glessula">Glessula</tp:taxon-name-part>
              </tp:taxon-name><comment>—<xref ref-type="bibr" rid="B104">Tenison-Woods 1888</xref>: 1053. <xref ref-type="bibr" rid="B8">Beddome 1906</xref>: 160. <xref ref-type="bibr" rid="B87">Pilsbry 1908</xref>: 50. <xref ref-type="bibr" rid="B42">Gude 1914</xref>: 377. <xref ref-type="bibr" rid="B124">Zilch 1959</xref>: 343. <xref ref-type="bibr" rid="B110">van Benthem Jutting 1952</xref>: 373, 374. <xref ref-type="bibr" rid="B96">Schileyko 2011</xref>: 11.</comment></tp:nomenclature-citation></tp:nomenclature-citation-list></tp:nomenclature><tp:treatment-sec sec-type="type species" id="SECID0EFFBI"><title>Type species.</title><p><italic><tp:taxon-name><tp:taxon-name-part taxon-name-part-type="genus" reg="Achatina">Achatina</tp:taxon-name-part><tp:taxon-name-part taxon-name-part-type="species" reg="gemma">gemma</tp:taxon-name-part></tp:taxon-name></italic> Reeve, 1850 by original designation.</p></tp:treatment-sec><tp:treatment-sec sec-type="diagnosis" id="SECID0EWFBI"><title>Diagnosis.</title><p>Shell ovate-conical in shape; spire low or high conical, and regularly attenuated; embryonic whorls smooth or with striations; subsequent whorls with equally or irregularly spaced radial striations or ribs. Aperture oblique, narrow to wide, and ovate; columella concave and truncated, and columellar margin not expanded. Penis large, thick, and moderately long; epiphallus short, stout, terminally pointed, and curved; flagellum present (rarely absent) with comb-like or hand-like structures; epiphallic caecum absent; vagina muscularly and nearly equal to ~ 1/5–2/5 of penis length.</p></tp:treatment-sec><tp:treatment-sec sec-type="remarks" id="SECID0E2FBI"><title>Remarks.</title><p>Superficially, <italic><tp:taxon-name><tp:taxon-name-part taxon-name-part-type="genus" reg="Glessula">Glessula</tp:taxon-name-part></tp:taxon-name></italic> and <italic><tp:taxon-name><tp:taxon-name-part taxon-name-part-type="genus" reg="Rishetia">Rishetia</tp:taxon-name-part></tp:taxon-name></italic> are similar in having a concave and truncated columella, but they differ in their shell shape and genital structure (<xref ref-type="bibr" rid="B39">Godwin-Austen 1920</xref>; <xref ref-type="bibr" rid="B90">Raheem et al. 2014</xref>; <xref ref-type="bibr" rid="B24">Budha et al. 2017</xref>). In terms of shell morphology, <italic><tp:taxon-name><tp:taxon-name-part taxon-name-part-type="genus" reg="Glessula">Glessula</tp:taxon-name-part></tp:taxon-name></italic> can be differentiated by its ovate-conical shape, short spire, large and blunt embryonic whorls, while <italic><tp:taxon-name><tp:taxon-name-part taxon-name-part-type="genus" reg="Rishetia">Rishetia</tp:taxon-name-part></tp:taxon-name></italic> possesses a slender, conical-shaped elongate spire which narrow and rather acute embryonic whorls (Table <xref ref-type="table" rid="T2">2</xref>). Regarding the genital characters, <italic><tp:taxon-name><tp:taxon-name-part taxon-name-part-type="genus" reg="Rishetia">Rishetia</tp:taxon-name-part></tp:taxon-name></italic> exhibits a simple, tubular-shaped flagellum with the epiphallic caecum present (Table <xref ref-type="table" rid="T3">3</xref>), while <italic><tp:taxon-name><tp:taxon-name-part taxon-name-part-type="genus" reg="Glessula">Glessula</tp:taxon-name-part></tp:taxon-name></italic> displays a well-developed comb-like flagellum (appendage) and the epiphallic caecum absent (<xref ref-type="bibr" rid="B24">Budha et al. 2017</xref>); except <italic><tp:taxon-name><tp:taxon-name-part taxon-name-part-type="genus" reg="Glessula">G.</tp:taxon-name-part><tp:taxon-name-part taxon-name-part-type="species" reg="mandalayensis">mandalayensis</tp:taxon-name-part></tp:taxon-name></italic> sp. nov. which has no flagellum. Likewise, <italic><tp:taxon-name><tp:taxon-name-part taxon-name-part-type="genus" reg="Glessula">Glessula</tp:taxon-name-part></tp:taxon-name></italic> is also distinct from <italic><tp:taxon-name><tp:taxon-name-part taxon-name-part-type="genus" reg="Curvella">Curvella</tp:taxon-name-part></tp:taxon-name></italic> by its concave and truncated columella, not expanded columellar margin, and obliquely narrow and ovate aperture, while <italic><tp:taxon-name><tp:taxon-name-part taxon-name-part-type="genus" reg="Curvella">Curvella</tp:taxon-name-part></tp:taxon-name></italic> possesses a straight columella, expanded columellar margin, and more vertical, higher, and broader oblong aperture.</p><table-wrap id="T3" position="float" orientation="portrait"><label>Table 3.</label><caption><p>Comparison of terminal part of male genitalia between <italic><tp:taxon-name><tp:taxon-name-part taxon-name-part-type="genus" reg="Glessula">Glessula</tp:taxon-name-part></tp:taxon-name></italic> and <italic><tp:taxon-name><tp:taxon-name-part taxon-name-part-type="genus" reg="Rishetia">Rishetia</tp:taxon-name-part></tp:taxon-name></italic>. References: 1 = <xref ref-type="bibr" rid="B98">Semper (1874)</xref>; 2 = <xref ref-type="bibr" rid="B38">Godwin-Austen (1918)</xref>; 3 = <xref ref-type="bibr" rid="B39">Godwin-Austen (1920)</xref>; 4 = <xref ref-type="bibr" rid="B97">Schileyko and Kuznetsov (1996)</xref>; 5 = <xref ref-type="bibr" rid="B95">Schileyko (1999)</xref>; 6 = <xref ref-type="bibr" rid="B24">Budha et al. (2017)</xref>. n/a = data not available (not mentioned in the description or could not differentiated from the original figure).</p></caption><table id="TID0E5WDK" rules="all"><tbody><tr><th rowspan="1" colspan="1">Species</th><th rowspan="1" colspan="1">Epiphallic caecum</th><th rowspan="1" colspan="1">Flagellum</th><th rowspan="1" colspan="1">References</th></tr><tr><td rowspan="1" colspan="4">
                    <bold><italic><tp:taxon-name><tp:taxon-name-part taxon-name-part-type="genus" reg="Glessula">Glessula</tp:taxon-name-part></tp:taxon-name></italic> von Martens, 1860</bold>
                  </td></tr><tr><td rowspan="1" colspan="1"><italic><tp:taxon-name><tp:taxon-name-part taxon-name-part-type="genus" reg="Glessula">G.</tp:taxon-name-part><tp:taxon-name-part taxon-name-part-type="species" reg="hebetata">hebetata</tp:taxon-name-part></tp:taxon-name></italic> Godwin-Austen, 1920</td><td rowspan="1" colspan="1">absent</td><td rowspan="1" colspan="1">comb-like with numerous notches</td><td rowspan="1" colspan="1">6</td></tr><tr><td rowspan="1" colspan="1"><italic><tp:taxon-name><tp:taxon-name-part taxon-name-part-type="genus" reg="Glessula">G.</tp:taxon-name-part><tp:taxon-name-part taxon-name-part-type="species" reg="inornata">inornata</tp:taxon-name-part></tp:taxon-name></italic> (Pfeiffer, 1853)</td><td rowspan="1" colspan="1">absent</td><td rowspan="1" colspan="1">comb-like with numerous notches</td><td rowspan="1" colspan="1">3</td></tr><tr><td rowspan="1" colspan="1"><italic><tp:taxon-name><tp:taxon-name-part taxon-name-part-type="genus" reg="Glessula">G.</tp:taxon-name-part><tp:taxon-name-part taxon-name-part-type="species" reg="oakesi">oakesi</tp:taxon-name-part></tp:taxon-name></italic> Godwin-Austen, 1918</td><td rowspan="1" colspan="1">absent</td><td rowspan="1" colspan="1">comb-like with three notches</td><td rowspan="1" colspan="1">2, 3</td></tr><tr><td rowspan="1" colspan="1"><italic><tp:taxon-name><tp:taxon-name-part taxon-name-part-type="genus" reg="Glessula">G.</tp:taxon-name-part><tp:taxon-name-part taxon-name-part-type="species" reg="ochracea">ochracea</tp:taxon-name-part></tp:taxon-name></italic> Godwin-Austen, 1918</td><td rowspan="1" colspan="1">absent</td><td rowspan="1" colspan="1">comb-like with numerous notches</td><td rowspan="1" colspan="1">2, 3</td></tr><tr><td rowspan="1" colspan="1"><italic><tp:taxon-name><tp:taxon-name-part taxon-name-part-type="genus" reg="Glessula">G.</tp:taxon-name-part><tp:taxon-name-part taxon-name-part-type="species" reg="orobia">orobia</tp:taxon-name-part></tp:taxon-name></italic> (Benson, 1860)</td><td rowspan="1" colspan="1">absent</td><td rowspan="1" colspan="1">comb-like with five notches</td><td rowspan="1" colspan="1">3, 6</td></tr><tr><td rowspan="1" colspan="1"><italic><tp:taxon-name><tp:taxon-name-part taxon-name-part-type="genus" reg="Glessula">G.</tp:taxon-name-part><tp:taxon-name-part taxon-name-part-type="species" reg="orophila">orophila</tp:taxon-name-part></tp:taxon-name></italic> (Reeve, 1849)</td><td rowspan="1" colspan="1">absent</td><td rowspan="1" colspan="1">comb-like with numerous notches</td><td rowspan="1" colspan="1">1</td></tr><tr><td rowspan="1" colspan="1"><italic><tp:taxon-name><tp:taxon-name-part taxon-name-part-type="genus" reg="Glessula">G.</tp:taxon-name-part><tp:taxon-name-part taxon-name-part-type="species" reg="serena">serena</tp:taxon-name-part></tp:taxon-name></italic> (Benson, 1860)</td><td rowspan="1" colspan="1">absent</td><td rowspan="1" colspan="1">comb-like with numerous notches</td><td rowspan="1" colspan="1">5</td></tr><tr><td rowspan="1" colspan="1"><italic><tp:taxon-name><tp:taxon-name-part taxon-name-part-type="genus" reg="Glessula">G.</tp:taxon-name-part><tp:taxon-name-part taxon-name-part-type="species" reg="tamakoshi">tamakoshi</tp:taxon-name-part></tp:taxon-name></italic> Budha &amp; Backeljau, 2017</td><td rowspan="1" colspan="1">absent</td><td rowspan="1" colspan="1">comb-like with numerous notches</td><td rowspan="1" colspan="1">6</td></tr><tr><td rowspan="1" colspan="1"><italic><tp:taxon-name><tp:taxon-name-part taxon-name-part-type="genus" reg="Glessula">G.</tp:taxon-name-part><tp:taxon-name-part taxon-name-part-type="species" reg="mandalayensis">mandalayensis</tp:taxon-name-part></tp:taxon-name></italic> sp. nov.</td><td rowspan="1" colspan="1">absent</td><td rowspan="1" colspan="1">absent</td><td rowspan="1" colspan="1">This study</td></tr><tr><td rowspan="1" colspan="4">
                    <bold><italic><tp:taxon-name><tp:taxon-name-part taxon-name-part-type="genus" reg="Rishetia">Rishetia</tp:taxon-name-part></tp:taxon-name></italic> Godwin-Austen, 1920</bold>
                  </td></tr><tr><td rowspan="1" colspan="1"><italic><tp:taxon-name><tp:taxon-name-part taxon-name-part-type="genus" reg="Rishetia">R.</tp:taxon-name-part><tp:taxon-name-part taxon-name-part-type="species" reg="garoense">garoense</tp:taxon-name-part></tp:taxon-name></italic> (Godwin-Austen, 1920)</td><td rowspan="1" colspan="1">n/a</td><td rowspan="1" colspan="1">long cylindrical</td><td rowspan="1" colspan="1">3</td></tr><tr><td rowspan="1" colspan="1"><italic><tp:taxon-name><tp:taxon-name-part taxon-name-part-type="genus" reg="Rishetia">R.</tp:taxon-name-part><tp:taxon-name-part taxon-name-part-type="species" reg="hastula">hastula</tp:taxon-name-part></tp:taxon-name></italic> (Benson, 1860)</td><td rowspan="1" colspan="1">short knob-like</td><td rowspan="1" colspan="1">short tubular</td><td rowspan="1" colspan="1">6</td></tr><tr><td rowspan="1" colspan="1"><italic><tp:taxon-name><tp:taxon-name-part taxon-name-part-type="genus" reg="Rishetia">R.</tp:taxon-name-part><tp:taxon-name-part taxon-name-part-type="species" reg="kathmandica">kathmandica</tp:taxon-name-part></tp:taxon-name></italic> Budha &amp; Backeljau, 2017</td><td rowspan="1" colspan="1">short cylindrical</td><td rowspan="1" colspan="1">long cylindrical</td><td rowspan="1" colspan="1">6</td></tr><tr><td rowspan="1" colspan="1"><italic><tp:taxon-name><tp:taxon-name-part taxon-name-part-type="genus" reg="Rishetia">R.</tp:taxon-name-part><tp:taxon-name-part taxon-name-part-type="species" reg="longispira">longispira</tp:taxon-name-part></tp:taxon-name></italic> (Godwin-Austen, 1920)</td><td rowspan="1" colspan="1">n/a</td><td rowspan="1" colspan="1">long cylindrical</td><td rowspan="1" colspan="1">3, 6</td></tr><tr><td rowspan="1" colspan="1"><italic><tp:taxon-name><tp:taxon-name-part taxon-name-part-type="genus" reg="Rishetia">R.</tp:taxon-name-part><tp:taxon-name-part taxon-name-part-type="species" reg="mastersi">mastersi</tp:taxon-name-part></tp:taxon-name></italic> (Godwin-Austen, 1920)</td><td rowspan="1" colspan="1">short cylindrical</td><td rowspan="1" colspan="1">long cylindrical</td><td rowspan="1" colspan="1">6</td></tr><tr><td rowspan="1" colspan="1"><italic><tp:taxon-name><tp:taxon-name-part taxon-name-part-type="genus" reg="Rishetia">R.</tp:taxon-name-part><tp:taxon-name-part taxon-name-part-type="species" reg="nagarjunensis">nagarjunensis</tp:taxon-name-part></tp:taxon-name></italic> Budha &amp; Naggs, 2017</td><td rowspan="1" colspan="1">short knob</td><td rowspan="1" colspan="1">short knob</td><td rowspan="1" colspan="1">6</td></tr><tr><td rowspan="1" colspan="1"><italic><tp:taxon-name><tp:taxon-name-part taxon-name-part-type="genus" reg="Rishetia">R.</tp:taxon-name-part><tp:taxon-name-part taxon-name-part-type="species" reg="rishikeshi">rishikeshi</tp:taxon-name-part></tp:taxon-name></italic> Budha &amp; Naggs, 2017</td><td rowspan="1" colspan="1">short cylindrical</td><td rowspan="1" colspan="1">long cylindrical</td><td rowspan="1" colspan="1">6</td></tr><tr><td rowspan="1" colspan="1"><italic><tp:taxon-name><tp:taxon-name-part taxon-name-part-type="genus" reg="Rishetia">R.</tp:taxon-name-part><tp:taxon-name-part taxon-name-part-type="species" reg="subulata">subulata</tp:taxon-name-part></tp:taxon-name></italic> Budha &amp; Naggs, 2017</td><td rowspan="1" colspan="1">short cylindrical</td><td rowspan="1" colspan="1">long cylindrical</td><td rowspan="1" colspan="1">6</td></tr><tr><td rowspan="1" colspan="1"><italic><tp:taxon-name><tp:taxon-name-part taxon-name-part-type="genus" reg="Rishetia">R.</tp:taxon-name-part><tp:taxon-name-part taxon-name-part-type="species" reg="tribhuvana">tribhuvana</tp:taxon-name-part></tp:taxon-name></italic> Budha, 2017</td><td rowspan="1" colspan="1">short cylindrical</td><td rowspan="1" colspan="1">long cylindrical</td><td rowspan="1" colspan="1">6</td></tr><tr><td rowspan="1" colspan="1"><italic><tp:taxon-name><tp:taxon-name-part taxon-name-part-type="genus" reg="Rishetia">R.</tp:taxon-name-part><tp:taxon-name-part taxon-name-part-type="species" reg="tenuispira">tenuispira</tp:taxon-name-part></tp:taxon-name></italic> (Benson, 1936)</td><td rowspan="1" colspan="1">short cylindrical</td><td rowspan="1" colspan="1">long cylindrical</td><td rowspan="1" colspan="1">4, 5</td></tr></tbody></table></table-wrap><p><italic><tp:taxon-name><tp:taxon-name-part taxon-name-part-type="genus" reg="Glessula">Glessula</tp:taxon-name-part></tp:taxon-name></italic> is widely distributed throughout the Indian subcontinent, and nearly 100 species have been described (<xref ref-type="bibr" rid="B39">Godwin-Austen 1920</xref>; <xref ref-type="bibr" rid="B95">Schileyko 1999</xref>; <xref ref-type="bibr" rid="B91">Ramakrishna et al. 2010</xref>; <xref ref-type="bibr" rid="B61">MolluscaBase 2023</xref>). Among the sporadic species recorded in Southeast Asia, Myanmar has 12 species (<xref ref-type="bibr" rid="B42">Gude 1914</xref>; <xref ref-type="bibr" rid="B39">Godwin-Austen 1920</xref>), while two species, <italic><tp:taxon-name><tp:taxon-name-part taxon-name-part-type="genus" reg="Glessula">G.</tp:taxon-name-part><tp:taxon-name-part taxon-name-part-type="species" reg="latestriata">latestriata</tp:taxon-name-part></tp:taxon-name></italic> von Möllendorff, 1899 and <italic><tp:taxon-name><tp:taxon-name-part taxon-name-part-type="genus" reg="Glessula">G.</tp:taxon-name-part><tp:taxon-name-part taxon-name-part-type="species" reg="paviei">paviei</tp:taxon-name-part></tp:taxon-name></italic><xref ref-type="bibr" rid="B63">Morlet 1893</xref>, have been recorded from Vietnam, Laos, and Thailand, and another two species, <italic><tp:taxon-name><tp:taxon-name-part taxon-name-part-type="genus" reg="Glessula">G.</tp:taxon-name-part><tp:taxon-name-part taxon-name-part-type="species" reg="sumatrana">sumatrana</tp:taxon-name-part></tp:taxon-name></italic> (von Martens, 1864) and <italic><tp:taxon-name><tp:taxon-name-part taxon-name-part-type="genus" reg="Glessula">G.</tp:taxon-name-part><tp:taxon-name-part taxon-name-part-type="species" reg="wallacei">wallacei</tp:taxon-name-part></tp:taxon-name></italic> (Pfeiffer, 1856) from Indonesia (<xref ref-type="bibr" rid="B104">Tenison-Woods 1888</xref>; <xref ref-type="bibr" rid="B110">van Benthem Jutting 1952</xref>; <xref ref-type="bibr" rid="B99">Solem 1966</xref>; <xref ref-type="bibr" rid="B96">Schileyko 2011</xref>; <xref ref-type="bibr" rid="B47">Inkhavilay et al. 2019</xref>).</p><p>In this study, only five species including a new species, <italic><tp:taxon-name><tp:taxon-name-part taxon-name-part-type="genus" reg="Glessula">G.</tp:taxon-name-part><tp:taxon-name-part taxon-name-part-type="species" reg="blanfordiana">blanfordiana</tp:taxon-name-part></tp:taxon-name></italic> Nevill, 1877, <italic><tp:taxon-name><tp:taxon-name-part taxon-name-part-type="genus" reg="Glessula">G.</tp:taxon-name-part><tp:taxon-name-part taxon-name-part-type="species" reg="feddeni">feddeni</tp:taxon-name-part></tp:taxon-name></italic> Godwin-Austen, 1920, <italic><tp:taxon-name><tp:taxon-name-part taxon-name-part-type="genus" reg="Glessula">G.</tp:taxon-name-part><tp:taxon-name-part taxon-name-part-type="species" reg="gemma">gemma</tp:taxon-name-part></tp:taxon-name></italic> (Reeve, 1850), <italic><tp:taxon-name><tp:taxon-name-part taxon-name-part-type="genus" reg="Glessula">G.</tp:taxon-name-part><tp:taxon-name-part taxon-name-part-type="species" reg="latestriata">latestriata</tp:taxon-name-part></tp:taxon-name></italic>, and <italic><tp:taxon-name><tp:taxon-name-part taxon-name-part-type="genus" reg="Glessula">G.</tp:taxon-name-part><tp:taxon-name-part taxon-name-part-type="species" reg="mandalayensis">mandalayensis</tp:taxon-name-part></tp:taxon-name></italic> sp. nov. have been collected and re-described.</p></tp:treatment-sec><tp:treatment-sec><!--Section generated to contain objects referenced in tp:taxon-treatment.--><table-wrap id="T2" position="float" orientation="portrait"><label>Table 2.</label><caption><p>Comparison of shell morphology among subulinid genera recorded in Myanmar. The superscript numbers are references; <sup>1</sup> = <xref ref-type="bibr" rid="B86">Pilsbry (1906)</xref>, <sup>2</sup> = <xref ref-type="bibr" rid="B42">Gude (1914)</xref>, <sup>3</sup> = <xref ref-type="bibr" rid="B39">Godwin-Austen (1920)</xref>, <sup>4</sup> = <xref ref-type="bibr" rid="B65">Naggs (1994)</xref>, <sup>5</sup> = <xref ref-type="bibr" rid="B95">Schileyko (1999)</xref>, and <sup>6</sup> = <xref ref-type="bibr" rid="B24">Budha et al. (2017)</xref>.</p></caption><table id="TID0ESFDK" rules="all"><tbody><tr><th rowspan="2" colspan="1">Genus (type species)</th><th rowspan="2" colspan="1">Shell shape</th><th rowspan="2" colspan="1">Spire</th><th rowspan="1" colspan="2">Sculpture</th><th rowspan="2" colspan="1">Aperture shape</th><th rowspan="2" colspan="1">Columella</th></tr><tr><th rowspan="1" colspan="1">Embryonic whorl</th><th rowspan="1" colspan="1">Spire whorl</th></tr><tr><td rowspan="1" colspan="1">
                    <bold><italic><tp:taxon-name><tp:taxon-name-part taxon-name-part-type="genus" reg="Allopeas">Allopeas</tp:taxon-name-part></tp:taxon-name></italic> (<italic><tp:taxon-name><tp:taxon-name-part taxon-name-part-type="genus" reg="Allopeas"/><tp:taxon-name-part taxon-name-part-type="subgenus" reg="Bulimus">Bulimus</tp:taxon-name-part><tp:taxon-name-part taxon-name-part-type="species" reg="gracilis">gracilis</tp:taxon-name-part></tp:taxon-name></italic> Hutton, 1834)<sup>5</sup></bold>
                  </td><td rowspan="1" colspan="1">slender conical</td><td rowspan="1" colspan="1">high and gradually attenuated</td><td rowspan="1" colspan="1">smooth</td><td rowspan="1" colspan="1">striations</td><td rowspan="1" colspan="1">vertically broad; oblong</td><td rowspan="1" colspan="1">straight</td></tr><tr><td rowspan="1" colspan="1">
                    <bold><italic><tp:taxon-name><tp:taxon-name-part taxon-name-part-type="genus" reg="Bacillum">Bacillum</tp:taxon-name-part></tp:taxon-name></italic> (<italic><tp:taxon-name><tp:taxon-name-part taxon-name-part-type="genus" reg="Bacillum"/><tp:taxon-name-part taxon-name-part-type="subgenus" reg="Achatina">Achatina</tp:taxon-name-part><tp:taxon-name-part taxon-name-part-type="species" reg="cassiaca">cassiaca</tp:taxon-name-part></tp:taxon-name></italic> Reeve, 1849)<sup>1</sup></bold>
                  </td><td rowspan="1" colspan="1">slender conical</td><td rowspan="1" colspan="1">high, turreted, and gradually attenuated</td><td rowspan="1" colspan="1">striations</td><td rowspan="1" colspan="1">obliqued striations or ribs</td><td rowspan="1" colspan="1">obliquely narrow; ovate</td><td rowspan="1" colspan="1">concave and truncated</td></tr><tr><td rowspan="1" colspan="1">
                    <bold><italic><tp:taxon-name><tp:taxon-name-part taxon-name-part-type="genus" reg="Curvella">Curvella</tp:taxon-name-part></tp:taxon-name></italic> (<italic><tp:taxon-name><tp:taxon-name-part taxon-name-part-type="genus" reg="Curvella"/><tp:taxon-name-part taxon-name-part-type="subgenus" reg="Curvella">Curvella</tp:taxon-name-part><tp:taxon-name-part taxon-name-part-type="species" reg="sulcata">sulcata</tp:taxon-name-part></tp:taxon-name></italic> Chaper, 1885)<sup>1,5</sup></bold>
                  </td><td rowspan="1" colspan="1">oblong-conical</td><td rowspan="1" colspan="1">low or high conical and rapidly attenuated</td><td rowspan="1" colspan="1">smooth</td><td rowspan="1" colspan="1">equally or irregularly spaced striations or ribs</td><td rowspan="1" colspan="1">vertically broad; ovate; oblong</td><td rowspan="1" colspan="1">straight</td></tr><tr><td rowspan="1" colspan="1">
                    <bold><italic><tp:taxon-name><tp:taxon-name-part taxon-name-part-type="genus" reg="Glessula">Glessula</tp:taxon-name-part></tp:taxon-name></italic> (<italic><tp:taxon-name><tp:taxon-name-part taxon-name-part-type="genus" reg="Glessula"/><tp:taxon-name-part taxon-name-part-type="subgenus" reg="Achatina">Achatina</tp:taxon-name-part><tp:taxon-name-part taxon-name-part-type="species" reg="gemma">gemma</tp:taxon-name-part></tp:taxon-name></italic> Reeve, 1850)<sup>3,6</sup></bold>
                  </td><td rowspan="1" colspan="1">ovate-conical</td><td rowspan="1" colspan="1">low conical, and gradually attenuated</td><td rowspan="1" colspan="1">smooth or striations</td><td rowspan="1" colspan="1">equally spaced of striations; grooves; radial ribs</td><td rowspan="1" colspan="1">obliquely narrow or broad; ovate</td><td rowspan="1" colspan="1">concave and truncated</td></tr><tr><td rowspan="1" colspan="1">
                    <bold><italic><tp:taxon-name><tp:taxon-name-part taxon-name-part-type="genus" reg="Rishetia">Rishetia</tp:taxon-name-part></tp:taxon-name></italic> (<italic><tp:taxon-name><tp:taxon-name-part taxon-name-part-type="genus" reg="Rishetia"/><tp:taxon-name-part taxon-name-part-type="subgenus" reg="Achatina">Achatina</tp:taxon-name-part><tp:taxon-name-part taxon-name-part-type="species" reg="tenuispira">tenuispira</tp:taxon-name-part></tp:taxon-name></italic> Benson, 1836)<sup>3,6</sup></bold>
                  </td><td rowspan="1" colspan="1">slender conical</td><td rowspan="1" colspan="1">high, turreted, and gradually attenuated</td><td rowspan="1" colspan="1">smooth or striations</td><td rowspan="1" colspan="1">equally or irregularly spaced striations or ribs</td><td rowspan="1" colspan="1">obliquely, narrow; ovate</td><td rowspan="1" colspan="1">concave and truncated</td></tr><tr><td rowspan="1" colspan="1">
                    <bold><italic><tp:taxon-name><tp:taxon-name-part taxon-name-part-type="genus" reg="Opeas">Opeas</tp:taxon-name-part></tp:taxon-name></italic> (<italic><tp:taxon-name><tp:taxon-name-part taxon-name-part-type="genus" reg="Opeas"/><tp:taxon-name-part taxon-name-part-type="subgenus" reg="Helix">Helix</tp:taxon-name-part><tp:taxon-name-part taxon-name-part-type="species" reg="goodallii">goodallii</tp:taxon-name-part></tp:taxon-name></italic> Miller, 1822)<sup>1,5</sup></bold>
                  </td><td rowspan="1" colspan="1">slender conical</td><td rowspan="1" colspan="1">low or high, turreted, and gradually attenuated</td><td rowspan="1" colspan="1">smooth</td><td rowspan="1" colspan="1">smooth; fine striations and growth lines</td><td rowspan="1" colspan="1">vertically narrow; oblong</td><td rowspan="1" colspan="1">concave or straight</td></tr><tr><td rowspan="1" colspan="1">
                    <bold><italic><tp:taxon-name><tp:taxon-name-part taxon-name-part-type="genus" reg="Paropeas">Paropeas</tp:taxon-name-part></tp:taxon-name></italic> (<italic><tp:taxon-name><tp:taxon-name-part taxon-name-part-type="genus" reg="Paropeas"/><tp:taxon-name-part taxon-name-part-type="subgenus" reg="Bulimus">Bulimus</tp:taxon-name-part><tp:taxon-name-part taxon-name-part-type="species" reg="acutissimus">acutissimus</tp:taxon-name-part></tp:taxon-name></italic> Mousson, 1857)<sup>1,2,4</sup></bold>
                  </td><td rowspan="1" colspan="1">slender conical</td><td rowspan="1" colspan="1">high, turreted, and gradually attenuated</td><td rowspan="1" colspan="1">striations</td><td rowspan="1" colspan="1">irregular, dense, fine or coarse striations</td><td rowspan="1" colspan="1">obliquely narrow or broad; ovate</td><td rowspan="1" colspan="1">concave or straight</td></tr><tr><td rowspan="1" colspan="1">
                    <bold><italic><tp:taxon-name><tp:taxon-name-part taxon-name-part-type="genus" reg="Tortaxis">Tortaxis</tp:taxon-name-part></tp:taxon-name></italic> (<italic><tp:taxon-name><tp:taxon-name-part taxon-name-part-type="genus" reg="Tortaxis"/><tp:taxon-name-part taxon-name-part-type="subgenus" reg="Achatina">Achatina</tp:taxon-name-part><tp:taxon-name-part taxon-name-part-type="species" reg="erecta">erecta</tp:taxon-name-part></tp:taxon-name></italic> Benson, 1842)<sup>1</sup></bold>
                  </td><td rowspan="1" colspan="1">cylindrical to slender conical</td><td rowspan="1" colspan="1">high, mostly turreted, narrowly or cylindrically attenuated</td><td rowspan="1" colspan="1">smooth</td><td rowspan="1" colspan="1">striations and growth lines</td><td rowspan="1" colspan="1">vertically narrow; oblong</td><td rowspan="1" colspan="1">concave or straight and with spiral fold below</td></tr><tr><td rowspan="1" colspan="1">
                    <bold><italic><tp:taxon-name><tp:taxon-name-part taxon-name-part-type="genus" reg="Zootecus">Zootecus</tp:taxon-name-part></tp:taxon-name></italic> (<italic><tp:taxon-name><tp:taxon-name-part taxon-name-part-type="genus" reg="Zootecus"/><tp:taxon-name-part taxon-name-part-type="subgenus" reg="Pupa">Pupa</tp:taxon-name-part><tp:taxon-name-part taxon-name-part-type="species" reg="insularis">insularis</tp:taxon-name-part></tp:taxon-name></italic> Ehrenberg, 1831)<sup>5</sup></bold>
                  </td><td rowspan="1" colspan="1">pupiform</td><td rowspan="1" colspan="1">high, broad, and cylindrical</td><td rowspan="1" colspan="1">smooth</td><td rowspan="1" colspan="1">irregular, dense, fine or coarse striations</td><td rowspan="1" colspan="1">obliquely broad; oblong; rounded</td><td rowspan="1" colspan="1">straight</td></tr></tbody></table></table-wrap></tp:treatment-sec><ref-list><ref id="B56"><mixed-citation xmlns:xlink="http://www.w3.org/1999/xlink" xlink:type="simple"><person-group><name name-style="western"><surname>Lamouroux</surname><given-names>JVF</given-names></name></person-group> (<year>1816</year>) <source>Histoire des Polypiers Coralligènes Flexibles, Vulgairement Nommés Zoophytes. F.</source><publisher-name>Poisson</publisher-name>, <publisher-loc>Caen</publisher-loc>, <size units="page">558 pp</size>. <ext-link xlink:href="https://www.biodiversitylibrary.org/page/11606092" ext-link-type="uri" xlink:type="simple">https://www.biodiversitylibrary.org/page/11606092</ext-link></mixed-citation></ref><ref id="B1"><mixed-citation xmlns:xlink="http://www.w3.org/1999/xlink" xlink:type="simple"><person-group><name name-style="western"><surname>Adams</surname><given-names>H</given-names></name><name name-style="western"><surname>Adams</surname><given-names>A</given-names></name></person-group> (<year>1855</year>) <source>[1854–1858] The Genera of Recent <tp:taxon-name><tp:taxon-name-part taxon-name-part-type="phylum">Mollusca</tp:taxon-name-part></tp:taxon-name>; Arranged According to their Organization. Volume 2.</source><publisher-name>van Voorst</publisher-name>, <publisher-loc>London</publisher-loc>, <size units="page">661 pp</size>. [pp 93–284 (1855)]</mixed-citation></ref><ref id="B77"><mixed-citation xmlns:xlink="http://www.w3.org/1999/xlink" xlink:type="simple"><person-group><name name-style="western"><surname>Pfeiffer</surname><given-names>L</given-names></name></person-group> (<year>1856</year>) <article-title>Versuch einer Anordnung der Heliceen nach natürlichen Gruppen.</article-title><source>Malakozoologische Blätter</source><volume>2</volume>: <fpage>112</fpage>–<lpage>185</lpage>. <ext-link xlink:href="https://www.biodiversitylibrary.org/item/53876" ext-link-type="uri" xlink:type="simple">https://www.biodiversitylibrary.org/item/53876</ext-link></mixed-citation></ref><ref id="B3"><mixed-citation xmlns:xlink="http://www.w3.org/1999/xlink" xlink:type="simple"><person-group><name name-style="western"><surname>Albers</surname><given-names>JC</given-names></name></person-group> (<year>1860</year>) <source>Die Heliceen nach Natürlicher Verwandtschaft Systematisch Geordnet, 2<sup>nd</sup> edn. (manuscript edited by E. von Martens).</source><publisher-name>Wilhelm Englemann</publisher-name>, <publisher-loc>Leipzig</publisher-loc>, <size units="page">359 pp</size>. <ext-link xlink:href="10.5962/bhl.title.11218" ext-link-type="doi" xlink:type="simple">https://doi.org/10.5962/bhl.title.11218</ext-link></mixed-citation></ref><ref id="B82"><mixed-citation xmlns:xlink="http://www.w3.org/1999/xlink" xlink:type="simple"><person-group><name name-style="western"><surname>Pfeiffer</surname><given-names>L</given-names></name><name name-style="western"><surname>Clessin</surname><given-names>S</given-names></name></person-group> (<year>1881</year>) <source>Nomenclator Heliceorum Viventium: quo continetur nomina omnium hujus familiae generum et specierum hodie cognitarum, disposita ex affinitate naturali.</source><publisher-name>Kassel</publisher-name>, <publisher-loc>Fischer</publisher-loc>, <size units="page">617 pp</size>. <ext-link xlink:href="https://www.biodiversitylibrary.org/item/47266" ext-link-type="uri" xlink:type="simple">https://www.biodiversitylibrary.org/item/47266</ext-link></mixed-citation></ref><ref id="B69"><mixed-citation xmlns:xlink="http://www.w3.org/1999/xlink" xlink:type="simple"><person-group><name name-style="western"><surname>Nevill</surname><given-names>G</given-names></name></person-group> (<year>1878</year>) <source>Hand list of <tp:taxon-name><tp:taxon-name-part taxon-name-part-type="phylum">Mollusca</tp:taxon-name-part></tp:taxon-name> in the Indian Museum, Calcutta. Part I. <tp:taxon-name><tp:taxon-name-part taxon-name-part-type="class">Gastropoda</tp:taxon-name-part></tp:taxon-name>.</source><publisher-name>Indian Museum</publisher-name>, <publisher-loc>Calcutta</publisher-loc>, <size units="page">338 pp</size>. <ext-link xlink:href="10.5962/bhl.title.11957" ext-link-type="doi" xlink:type="simple">https://doi.org/10.5962/bhl.title.11957</ext-link></mixed-citation></ref><ref id="B104"><mixed-citation xmlns:xlink="http://www.w3.org/1999/xlink" xlink:type="simple"><person-group><name name-style="western"><surname>Tenison-Woods</surname><given-names>JE</given-names></name></person-group> (<year>1888</year>) <article-title>Malaysian land and freshwater <tp:taxon-name><tp:taxon-name-part taxon-name-part-type="phylum">Mollusca</tp:taxon-name-part></tp:taxon-name>.</article-title><source>Proceedings of the Linnean Society of New South Wales</source><volume>3</volume>: <fpage>1003</fpage>–<lpage>1095</lpage>. <ext-link xlink:href="10.5962/bhl.title.13026" ext-link-type="doi" xlink:type="simple">https://doi.org/10.5962/bhl.title.13026</ext-link></mixed-citation></ref><ref id="B8"><mixed-citation xmlns:xlink="http://www.w3.org/1999/xlink" xlink:type="simple"><person-group><name name-style="western"><surname>Beddome</surname><given-names>CR</given-names></name></person-group> (<year>1906</year>) Notes on Indian and Ceylonese species of <italic><tp:taxon-name><tp:taxon-name-part taxon-name-part-type="genus">Glessula.</tp:taxon-name-part></tp:taxon-name></italic> The Journal of Molluscan Studies 6(3): 160–172. <ext-link xlink:href="10.1093/oxfordjournals.mollus.a066160" ext-link-type="doi" xlink:type="simple">https://doi.org/10.1093/oxfordjournals.mollus.a066160</ext-link></mixed-citation></ref><ref id="B87"><mixed-citation xmlns:xlink="http://www.w3.org/1999/xlink" xlink:type="simple"><person-group><name name-style="western"><surname>Pilsbry</surname><given-names>HA</given-names></name></person-group> (<year>1908</year>) [1908–1910] Manual of Conchology, Structural and Systematic, with Illustrations of the Species, Series 2, <tp:taxon-name><tp:taxon-name-part taxon-name-part-type="infraclass">Pulmonata</tp:taxon-name-part></tp:taxon-name>. Volume 20: Caecilioides, <italic><tp:taxon-name><tp:taxon-name-part taxon-name-part-type="genus">Glessula</tp:taxon-name-part></tp:taxon-name></italic> and <tp:taxon-name><tp:taxon-name-part taxon-name-part-type="family">Partulidae</tp:taxon-name-part></tp:taxon-name>. Conchological Section, Academy of Natural Sciences of Philadelphia, Philadelphia, 1–336. [pls 1–43] [pp 1–64, pls 1–10 (1908); pp 65–314, pls 22–36 (1909); pp 315–336, pls 37–43 (1910)] <ext-link xlink:href="https://www.biodiversitylibrary.org/item/16293" ext-link-type="uri" xlink:type="simple">https://www.biodiversitylibrary.org/item/16293</ext-link></mixed-citation></ref><ref id="B42"><mixed-citation xmlns:xlink="http://www.w3.org/1999/xlink" xlink:type="simple"><person-group><name name-style="western"><surname>Gude</surname><given-names>GK</given-names></name></person-group> (<year>1914</year>) <source><tp:taxon-name><tp:taxon-name-part taxon-name-part-type="phylum">Mollusca</tp:taxon-name-part></tp:taxon-name>-II. <tp:taxon-name><tp:taxon-name-part taxon-name-part-type="family">Trochomorphidae</tp:taxon-name-part></tp:taxon-name>-<tp:taxon-name><tp:taxon-name-part taxon-name-part-type="family">Janellidae</tp:taxon-name-part></tp:taxon-name>. In: Shipley AE, Marshall GAK (Eds) The Fauna of British India, including Ceylon and Burma.</source><publisher-name>Taylor &amp; Francis</publisher-name>, <publisher-loc>London</publisher-loc>, <size units="page">520 pp</size>. <ext-link xlink:href="10.5962/bhl.title.12891" ext-link-type="doi" xlink:type="simple">https://doi.org/10.5962/bhl.title.12891</ext-link></mixed-citation></ref><ref id="B124"><mixed-citation xmlns:xlink="http://www.w3.org/1999/xlink" xlink:type="simple"><person-group><name name-style="western"><surname>Zilch</surname><given-names>A</given-names></name></person-group> (<year>1959</year>) <article-title><tp:taxon-name><tp:taxon-name-part taxon-name-part-type="class">Gastropoda</tp:taxon-name-part></tp:taxon-name>, <tp:taxon-name><tp:taxon-name-part taxon-name-part-type="subclass">Euthyneura</tp:taxon-name-part></tp:taxon-name>.</article-title> In: <person-group><name name-style="western"><surname>Schindewolf</surname><given-names>OH</given-names></name></person-group> (<role>Ed.</role>) <issue-title>Handbuch der Paläozoologie, Band 6, Gastropoda.</issue-title><source>Gebrüder Borntraeger, Berlin</source>, <fpage>201</fpage>–<lpage>400</lpage>.</mixed-citation></ref><ref id="B110"><mixed-citation xmlns:xlink="http://www.w3.org/1999/xlink" xlink:type="simple"><person-group><name name-style="western"><surname>van Benthem Jutting</surname><given-names>WSS</given-names></name></person-group> (<year>1952</year>) <article-title>Systematic studies on the non-marine <tp:taxon-name><tp:taxon-name-part taxon-name-part-type="phylum">Mollusca</tp:taxon-name-part></tp:taxon-name> of the Ind-Australian archipelago.</article-title><source>Treubia</source><volume>21</volume>: <fpage>291</fpage>–<lpage>435</lpage>.</mixed-citation></ref><ref id="B96"><mixed-citation xmlns:xlink="http://www.w3.org/1999/xlink" xlink:type="simple"><person-group><name name-style="western"><surname>Schileyko</surname><given-names>AA</given-names></name></person-group> (<year>2011</year>) <article-title>Checklist of land pulmonate molluscs of Vietnam (<tp:taxon-name><tp:taxon-name-part taxon-name-part-type="class">Gastropoda</tp:taxon-name-part></tp:taxon-name>: <tp:taxon-name><tp:taxon-name-part taxon-name-part-type="order">Stylommatophora</tp:taxon-name-part></tp:taxon-name>).</article-title><source>Ruthenica</source><volume>21</volume>(<issue>1</issue>): <fpage>1</fpage>–<lpage>68</lpage>.</mixed-citation></ref><ref id="B39"><mixed-citation xmlns:xlink="http://www.w3.org/1999/xlink" xlink:type="simple"><person-group><name name-style="western"><surname>Godwin-Austen</surname><given-names>HH</given-names></name></person-group> (<year>1920</year>) Land and freshwater <tp:taxon-name><tp:taxon-name-part taxon-name-part-type="phylum">Mollusca</tp:taxon-name-part></tp:taxon-name> of India, including South Arabia, Baluchistan, Afghanistan, Kashmir, Nepal, Burmah, Pegu, Tenasserim, Malay Peninsula, Ceylon, and other islands of the Indian Ocean. Supplementary to Messrs. Theobald and Hanley’s Conchologia Indica. London, Taylor &amp; Francis, Volume 3, 1–65. [pls 159–165] <ext-link xlink:href="https://www.biodiversitylibrary.org/item/57585" ext-link-type="uri" xlink:type="simple">https://www.biodiversitylibrary.org/item/57585</ext-link></mixed-citation></ref><ref id="B90"><mixed-citation xmlns:xlink="http://www.w3.org/1999/xlink" xlink:type="simple"><person-group><name name-style="western"><surname>Raheem</surname><given-names>DC</given-names></name><name name-style="western"><surname>Taylor</surname><given-names>H</given-names></name><name name-style="western"><surname>Ablett</surname><given-names>J</given-names></name><name name-style="western"><surname>Preece</surname><given-names>RC</given-names></name><name name-style="western"><surname>Aravind</surname><given-names>NA</given-names></name><name name-style="western"><surname>Naggs</surname><given-names>F</given-names></name></person-group> (<year>2014</year>) A systematic revision of the land snails of the Western Ghats of India. Tropical Natural History (Supplement 4): 1–294.</mixed-citation></ref><ref id="B24"><mixed-citation xmlns:xlink="http://www.w3.org/1999/xlink" xlink:type="simple"><person-group><name name-style="western"><surname>Budha</surname><given-names>PB</given-names></name><name name-style="western"><surname>Naggs</surname><given-names>F</given-names></name><name name-style="western"><surname>Backeljau</surname><given-names>T</given-names></name></person-group> (<year>2017</year>) <article-title>Conchological differentiation and genital anatomy of Nepalese <tp:taxon-name><tp:taxon-name-part taxon-name-part-type="subfamily">Glessulinae</tp:taxon-name-part></tp:taxon-name> (<tp:taxon-name><tp:taxon-name-part taxon-name-part-type="class">Gastropoda</tp:taxon-name-part></tp:taxon-name>, <tp:taxon-name><tp:taxon-name-part taxon-name-part-type="order">Stylommatophora</tp:taxon-name-part></tp:taxon-name>, <tp:taxon-name><tp:taxon-name-part taxon-name-part-type="family">Subulinidae</tp:taxon-name-part></tp:taxon-name>), with descriptions of six new species.</article-title><source>ZooKeys</source><volume>675</volume>: <fpage>129</fpage>–<lpage>156</lpage>. <ext-link xlink:href="10.3897/zookeys.675.13252" ext-link-type="doi" xlink:type="simple">https://doi.org/10.3897/zookeys.675.13252</ext-link></mixed-citation></ref><ref id="B86"><mixed-citation xmlns:xlink="http://www.w3.org/1999/xlink" xlink:type="simple"><person-group><name name-style="western"><surname>Pilsbry</surname><given-names>HA</given-names></name></person-group> (<year>1906</year>) [1906–1907] Manual of Conchology, Structural and Systematic, with Illustrations of the Species, Series 2, <tp:taxon-name><tp:taxon-name-part taxon-name-part-type="infraclass">Pulmonata</tp:taxon-name-part></tp:taxon-name>. Volume 18: <tp:taxon-name><tp:taxon-name-part taxon-name-part-type="family">Achatinidae</tp:taxon-name-part></tp:taxon-name>: <tp:taxon-name><tp:taxon-name-part taxon-name-part-type="subfamily">Stenogyrinae</tp:taxon-name-part></tp:taxon-name> and <tp:taxon-name><tp:taxon-name-part taxon-name-part-type="subfamily">Coeliaxinae</tp:taxon-name-part></tp:taxon-name>. Conchological Section, Academy of Natural Sciences of Philadelphia, Philadelphia, 1–357. [pls 1–51] [pp 1–272, pls 1–34 (1906); pp 273–357, pls 35–51 (1907)] <ext-link xlink:href="10.1175/1520-0493(1907)35%3C357a:LP%3E2.0.CO;2" ext-link-type="doi" xlink:type="simple">https://doi.org/10.1175/1520-0493(1907)35%3C357a:LP%3E2.0.CO;2</ext-link></mixed-citation></ref><ref id="B65"><mixed-citation xmlns:xlink="http://www.w3.org/1999/xlink" xlink:type="simple"><person-group><name name-style="western"><surname>Naggs</surname><given-names>F</given-names></name></person-group> (<year>1994</year>) <article-title>The reproductive anatomy of <italic><tp:taxon-name><tp:taxon-name-part taxon-name-part-type="genus">Paropeas</tp:taxon-name-part><tp:taxon-name-part taxon-name-part-type="species">achatinaceum</tp:taxon-name-part></tp:taxon-name></italic> and a new concept of <italic><tp:taxon-name><tp:taxon-name-part taxon-name-part-type="genus">Paropeas</tp:taxon-name-part></tp:taxon-name></italic> (<tp:taxon-name><tp:taxon-name-part taxon-name-part-type="infraclass">Pulmonata</tp:taxon-name-part></tp:taxon-name>: <tp:taxon-name><tp:taxon-name-part taxon-name-part-type="superfamily">Achatinoidea</tp:taxon-name-part></tp:taxon-name>: <tp:taxon-name><tp:taxon-name-part taxon-name-part-type="family">Subulinidae</tp:taxon-name-part></tp:taxon-name>).</article-title><source>The Journal of Molluscan Studies</source><volume>60</volume>(<issue>2</issue>): <fpage>175</fpage>–<lpage>191</lpage>. <ext-link xlink:href="10.1093/mollus/60.2.175" ext-link-type="doi" xlink:type="simple">https://doi.org/10.1093/mollus/60.2.175</ext-link></mixed-citation></ref><ref id="B95"><mixed-citation xmlns:xlink="http://www.w3.org/1999/xlink" xlink:type="simple"><person-group><name name-style="western"><surname>Schileyko</surname><given-names>AA</given-names></name></person-group> (<year>1999</year>) Treatise on recent terrestrial pulmonate molluscs Part 4. <tp:taxon-name><tp:taxon-name-part taxon-name-part-type="family">Draparnaudiidae</tp:taxon-name-part></tp:taxon-name>, <tp:taxon-name><tp:taxon-name-part taxon-name-part-type="family">Caryodidae</tp:taxon-name-part></tp:taxon-name>, <tp:taxon-name><tp:taxon-name-part taxon-name-part-type="family">Macrocyclidae</tp:taxon-name-part></tp:taxon-name>, <tp:taxon-name><tp:taxon-name-part taxon-name-part-type="family">Acavidae</tp:taxon-name-part></tp:taxon-name>, <tp:taxon-name><tp:taxon-name-part taxon-name-part-type="family">Clavatoridae</tp:taxon-name-part></tp:taxon-name>, <tp:taxon-name><tp:taxon-name-part taxon-name-part-type="family">Dorcasiidae</tp:taxon-name-part></tp:taxon-name>, <tp:taxon-name><tp:taxon-name-part taxon-name-part-type="family">Sculptariidae</tp:taxon-name-part></tp:taxon-name>, <tp:taxon-name><tp:taxon-name-part taxon-name-part-type="family">Corillidae</tp:taxon-name-part></tp:taxon-name>, <tp:taxon-name><tp:taxon-name-part taxon-name-part-type="family">Plectopylidae</tp:taxon-name-part></tp:taxon-name>, <tp:taxon-name><tp:taxon-name-part taxon-name-part-type="family">Megalobulimidae</tp:taxon-name-part></tp:taxon-name>, <tp:taxon-name><tp:taxon-name-part taxon-name-part-type="family">Strophocheilidae</tp:taxon-name-part></tp:taxon-name>, <tp:taxon-name><tp:taxon-name-part taxon-name-part-type="family">Cerionidae</tp:taxon-name-part></tp:taxon-name>, <tp:taxon-name><tp:taxon-name-part taxon-name-part-type="family">Achatinidae</tp:taxon-name-part></tp:taxon-name>, <tp:taxon-name><tp:taxon-name-part taxon-name-part-type="family">Subulinidae</tp:taxon-name-part></tp:taxon-name>, <tp:taxon-name><tp:taxon-name-part taxon-name-part-type="family">Glessulidae</tp:taxon-name-part></tp:taxon-name>, <tp:taxon-name><tp:taxon-name-part taxon-name-part-type="family">Micractaeonidae</tp:taxon-name-part></tp:taxon-name>, <tp:taxon-name><tp:taxon-name-part taxon-name-part-type="family">Ferrussaciidae</tp:taxon-name-part></tp:taxon-name>. Ruthenica (Supplement 2): 437–564.</mixed-citation></ref><ref id="B98"><mixed-citation xmlns:xlink="http://www.w3.org/1999/xlink" xlink:type="simple"><person-group><name name-style="western"><surname>Semper</surname><given-names>C</given-names></name></person-group> (<year>1874</year>) <source>[1870–1885] Reisen im Archipel der Philippinen, Theil 2. Wissenschaftliche Resultate.</source><publisher-name>Band 3</publisher-name>, <publisher-loc>Landmollusken. Wiesbaden: Kreidel</publisher-loc>, <size units="page">327 pp</size>. [pp 129–168 (1874)]</mixed-citation></ref><ref id="B38"><mixed-citation xmlns:xlink="http://www.w3.org/1999/xlink" xlink:type="simple"><person-group><name name-style="western"><surname>Godwin-Austen</surname><given-names>HH</given-names></name></person-group> (<year>1918</year>) <article-title>Zoological results of the Abor Expedition, 1911–1912. XLIX. <tp:taxon-name><tp:taxon-name-part taxon-name-part-type="phylum">Mollusca</tp:taxon-name-part></tp:taxon-name>, IX.</article-title><source>Records of the Indian Museum</source><volume>8</volume>(<issue>12</issue>): <fpage>601</fpage>–<lpage>621</lpage>. <ext-link xlink:href="10.26515/rzsi/v8/i12/1918/163139" ext-link-type="doi" xlink:type="simple">https://doi.org/10.26515/rzsi/v8/i12/1918/163139</ext-link></mixed-citation></ref><ref id="B97"><mixed-citation xmlns:xlink="http://www.w3.org/1999/xlink" xlink:type="simple"><person-group><name name-style="western"><surname>Schileyko</surname><given-names>AA</given-names></name><name name-style="western"><surname>Kuznetsov</surname><given-names>AG</given-names></name></person-group> (<year>1996</year>) <article-title>A new genus of the <tp:taxon-name><tp:taxon-name-part taxon-name-part-type="family">Subulinidae</tp:taxon-name-part></tp:taxon-name> (<tp:taxon-name><tp:taxon-name-part taxon-name-part-type="infraclass">Pulmonata</tp:taxon-name-part></tp:taxon-name>) from Nepal.</article-title><source>Ruthenica</source><volume>5</volume>(<issue>2</issue>): <fpage>158</fpage>–<lpage>160</lpage>.</mixed-citation></ref><ref id="B91"><mixed-citation xmlns:xlink="http://www.w3.org/1999/xlink" xlink:type="simple"><person-group><name name-style="western"><surname>Ramakrishna</surname></name><name name-style="western"><surname>Mitra</surname><given-names>SC</given-names></name><name name-style="western"><surname>Dey</surname><given-names>A</given-names></name></person-group> (<year>2010</year>) Annotated checklist of Indian land molluscs. Occasional paper no. 306. Zoological Survey of India, 359 pp.</mixed-citation></ref><ref id="B61"><mixed-citation xmlns:xlink="http://www.w3.org/1999/xlink" xlink:type="simple"><person-group><name name-style="western"><surname>MolluscaBase</surname><given-names>eds</given-names></name></person-group> (<year>2023</year>) MolluscaBase. <ext-link xlink:href="https://www.molluscabase.org" ext-link-type="uri" xlink:type="simple">https://www.molluscabase.org</ext-link> [in 2023–07–17] <ext-link xlink:href="10.14284/448" ext-link-type="doi" xlink:type="simple">https://doi.org/10.14284/448</ext-link></mixed-citation></ref><ref id="B63"><mixed-citation xmlns:xlink="http://www.w3.org/1999/xlink" xlink:type="simple"><person-group><name name-style="western"><surname>Morlet</surname><given-names>L</given-names></name></person-group> (<year>1893</year>) <article-title>Descriptions ďespèces nouvelles provenant de ľIndochine.</article-title><source>Journal de Conchyliologie</source><volume>40</volume> [<issue>1892</issue>]: <fpage>315</fpage>–<lpage>329</lpage>.</mixed-citation></ref><ref id="B99"><mixed-citation xmlns:xlink="http://www.w3.org/1999/xlink" xlink:type="simple"><person-group><name name-style="western"><surname>Solem</surname><given-names>A</given-names></name></person-group> (<year>1966</year>) <article-title>Some non-marine mollusks from Thailand.</article-title><source>Spolia Zoologia Musei Hauniensis</source><volume>24</volume>: <fpage>1</fpage>–<lpage>110</lpage>.</mixed-citation></ref><ref id="B47"><mixed-citation xmlns:xlink="http://www.w3.org/1999/xlink" xlink:type="simple"><person-group><name name-style="western"><surname>Inkhavilay</surname><given-names>K</given-names></name><name name-style="western"><surname>Sutcharit</surname><given-names>C</given-names></name><name name-style="western"><surname>Bantaowong</surname><given-names>U</given-names></name><name name-style="western"><surname>Chanabun</surname><given-names>R</given-names></name><name name-style="western"><surname>Siriwut</surname><given-names>W</given-names></name><name name-style="western"><surname>Srisonchai</surname><given-names>R</given-names></name><name name-style="western"><surname>Pholyotha</surname><given-names>A</given-names></name><name name-style="western"><surname>Jirapatrasilp</surname><given-names>P</given-names></name><name name-style="western"><surname>Panha</surname><given-names>S</given-names></name></person-group> (<year>2019</year>) <article-title>Annotated checklist of the terrestrial molluscs from Laos (<tp:taxon-name><tp:taxon-name-part taxon-name-part-type="phylum">Mollusca</tp:taxon-name-part></tp:taxon-name>, <tp:taxon-name><tp:taxon-name-part taxon-name-part-type="class">Gastropoda</tp:taxon-name-part></tp:taxon-name>).</article-title><source>ZooKeys</source><volume>834</volume>: <fpage>1</fpage>–<lpage>166</lpage>. <ext-link xlink:href="10.3897/zookeys.834.28800" ext-link-type="doi" xlink:type="simple">https://doi.org/10.3897/zookeys.834.28800</ext-link></mixed-citation></ref></ref-list></tp:taxon-treatment>
