# Supplementary material for: ﻿Contributions on a small collection of the former Subulinidae Fischer & Crosse, 1877 (Eupulmonata, Achatinoidea) with catalogue of the Glessula and Rishetia species recorded from Myanmar
Source: Zookeys. 2024 Jul 30;1208:173–239. doi: 10.3897/zookeys.1208.116083 (PMC11303849; doi:10.3897/zookeys.1208.116083)
Supplement: XML Treatment for Glessula blanfordiana [file zookeys.1208.116083-treatment12.xml]

<!DOCTYPE tp:taxon-treatment
  PUBLIC "-//TaxonX//DTD Taxonomic Treatment Publishing DTD v0 20100105//EN" "tax-treatment-NSO.dtd">
<tp:taxon-treatment xmlns:tp="http://www.plazi.org/taxpub"><tp:treatment-meta><kwd-group><label>Taxon classification</label><kwd>
              <named-content content-type="kingdom">Animalia</named-content>
            </kwd><kwd>
              <named-content content-type="order">Stylommatophora</named-content>
            </kwd><kwd>
              <named-content content-type="family">Subulinidae</named-content>
            </kwd></kwd-group><mixed-citation publication-type="journal"><person-group><name><surname>Man</surname><given-names>Nem Sian</given-names></name><name><surname>Ablett</surname><given-names>Jonathan D.</given-names></name><name><surname>Lwin</surname><given-names>Ngwe</given-names></name><name><surname>Sutcharit</surname><given-names>Chirasak</given-names></name><name><surname>Panha</surname><given-names>Somsak</given-names></name></person-group><article-title>﻿Contributions on a small collection of the former <tp:taxon-name><tp:taxon-name-part taxon-name-part-type="family">Subulinidae</tp:taxon-name-part></tp:taxon-name> Fischer &amp; Crosse, 1877 (<tp:taxon-name><tp:taxon-name-part taxon-name-part-type="suborder">Eupulmonata</tp:taxon-name-part></tp:taxon-name>, <tp:taxon-name><tp:taxon-name-part taxon-name-part-type="superfamily">Achatinoidea</tp:taxon-name-part></tp:taxon-name>) with catalogue of the <italic><tp:taxon-name><tp:taxon-name-part taxon-name-part-type="genus" reg="Glessula">Glessula</tp:taxon-name-part></tp:taxon-name></italic> and <italic><tp:taxon-name><tp:taxon-name-part taxon-name-part-type="genus" reg="Rishetia">Rishetia</tp:taxon-name-part></tp:taxon-name></italic> species recorded from Myanmar</article-title><source>Zookeys</source><day>30</day><month>07</month><year>2024</year><volume>1208</volume><fpage>173</fpage><lpage>239</lpage><pub-id pub-id-type="doi">10.3897/zookeys.1208.116083</pub-id></mixed-citation></tp:treatment-meta><tp:nomenclature><label>﻿﻿8</label><tp:taxon-name>
            <object-id xmlns:xlink="http://www.w3.org/1999/xlink" content-type="arpha" xlink:type="simple">1FAF6C14-5BA4-5EB1-A10D-36DCFF31DAF9</object-id>
            <tp:taxon-name-part taxon-name-part-type="genus" reg="Glessula">Glessula</tp:taxon-name-part>
            <tp:taxon-name-part taxon-name-part-type="species" reg="blanfordiana">blanfordiana</tp:taxon-name-part>
          </tp:taxon-name><tp:taxon-authority>Nevill, 1877</tp:taxon-authority><xref ref-type="fig" rid="F5">Fig. 5A–D</xref><xref ref-type="table" rid="T1">, Table 1</xref><tp:nomenclature-citation-list><tp:nomenclature-citation><tp:taxon-name>
                <tp:taxon-name-part taxon-name-part-type="genus" reg="Glessula">Glessula</tp:taxon-name-part>
                <tp:taxon-name-part taxon-name-part-type="species" reg="blanfordiana">blanfordiana</tp:taxon-name-part>
              </tp:taxon-name><comment>Nevill, 1877: 26. Type locality: Ponsee, Yunnan [Ponsee, Kahkyen Hills, Yunnan Province, China]. <xref ref-type="bibr" rid="B8">Beddome 1906</xref>: 171. Pilsbry 1909: 98, pl. 13, fig. 11. <xref ref-type="bibr" rid="B42">Gude 1914</xref>: 437, 438. <xref ref-type="bibr" rid="B39">Godwin-Austen 1920</xref>: 56, pl. 164, fig. 21.</comment></tp:nomenclature-citation><tp:nomenclature-citation><tp:taxon-name><tp:taxon-name-part taxon-name-part-type="genus" reg="Stenogyra">Stenogyra</tp:taxon-name-part> (<tp:taxon-name-part taxon-name-part-type="subgenus" reg="Glessula">Glessula</tp:taxon-name-part>) <tp:taxon-name-part taxon-name-part-type="species" reg="blanfordiana">blanfordiana</tp:taxon-name-part></tp:taxon-name><comment>—<xref ref-type="bibr" rid="B70">Nevill 1881</xref>: 138, pl. 5, fig. 12.</comment></tp:nomenclature-citation></tp:nomenclature-citation-list></tp:nomenclature><tp:treatment-sec sec-type="Type specimens" id="SECID0EWCCI"><title>Type specimens.</title><p><bold><italic>Syntypes</italic></bold><named-content xmlns:xlink="http://www.w3.org/1999/xlink" content-type="dwc:institutional_code" xlink:title="The Natural History Museum, London" xlink:href="http://grbio.org/institution/natural-history-museum-london" xlink:type="simple">NHMUK</named-content> 1988150 (2 shells; Fig. <xref ref-type="fig" rid="F5">5A, B</xref>) ex. Godwin-Austen collection from Ponsee, Yunnan, W. China.</p></tp:treatment-sec><tp:treatment-sec sec-type="material" id="SECID0EKDCI"><title>Other material.</title><p>Aik Kham Cave, Taunggyi Township, Taunggyi District, Shan State, Myanmar (<named-content xmlns:xlink="http://www.w3.org/1999/xlink" content-type="dwc:verbatimCoordinates" xlink:type="simple"><named-content content-type="geo-json" specific-use="{&#34;type&#34;:&#34;Point&#34;,&#34;coordinates&#34;:[97.228333,20.818611]}" id="NCID0ETDCI" xlink:type="simple">20°49'07.0"N, 97°13'42.0"E</named-content></named-content>): <named-content xmlns:xlink="http://www.w3.org/1999/xlink" content-type="dwc:institutional_code" xlink:title="Chulalongkorn University, Museum of Zoology" xlink:href="http://grbio.org/institution/chulalongkorn-university-museum-natural-history" xlink:type="simple">CUMZ</named-content> 13067 (3 shells; Fig. <xref ref-type="fig" rid="F5">5C, D</xref>).</p><fig id="F5" position="float" orientation="portrait"><object-id xmlns:xlink="http://www.w3.org/1999/xlink" content-type="doi" xlink:type="simple">10.3897/zookeys.1208.116083.figure5</object-id><object-id xmlns:xlink="http://www.w3.org/1999/xlink" content-type="arpha" xlink:type="simple">E1FFC094-C885-5CF1-92A7-30B5241EC806</object-id><label>Figure 5.</label><caption><p><bold>A–D</bold><italic><tp:taxon-name><tp:taxon-name-part taxon-name-part-type="genus" reg="Glessula">Glessula</tp:taxon-name-part><tp:taxon-name-part taxon-name-part-type="species" reg="blanfordiana">blanfordiana</tp:taxon-name-part></tp:taxon-name></italic><bold>A, B</bold> syntypes <named-content xmlns:xlink="http://www.w3.org/1999/xlink" content-type="dwc:institutional_code" xlink:title="The Natural History Museum, London" xlink:href="http://grbio.org/institution/natural-history-museum-london" xlink:type="simple">NHMUK</named-content> 1988150 from Ponsee, Yunnan, W. China and <bold>C, D</bold> specimen <named-content xmlns:xlink="http://www.w3.org/1999/xlink" content-type="dwc:institutional_code" xlink:title="Chulalongkorn University, Museum of Zoology" xlink:href="http://grbio.org/institution/chulalongkorn-university-museum-natural-history" xlink:type="simple">CUMZ</named-content> 13067 from Taunggyi, Shan State, Myanmar <bold>E, F</bold><italic><tp:taxon-name><tp:taxon-name-part taxon-name-part-type="genus" reg="Glessula">Glessula</tp:taxon-name-part><tp:taxon-name-part taxon-name-part-type="species" reg="crassilabris">crassilabris</tp:taxon-name-part></tp:taxon-name></italic><bold>E</bold> syntype <abbrev xmlns:xlink="http://www.w3.org/1999/xlink" content-type="institution" xlink:title="University Museum of Zoology Cambridge, Cambridge" id="ABBRID0ETFCI" xlink:type="simple">UMZC</abbrev> I.102430 from Bengal (after <xref ref-type="bibr" rid="B88">Preece et al. 2022</xref>: fig. 51e) and <bold>F</bold> specimen <named-content xmlns:xlink="http://www.w3.org/1999/xlink" content-type="dwc:institutional_code" xlink:title="The Natural History Museum, London" xlink:href="http://grbio.org/institution/natural-history-museum-london" xlink:type="simple">NHMUK</named-content> from Cherrapoonji (M10604/2).</p></caption><graphic xmlns:xlink="http://www.w3.org/1999/xlink" xlink:href="zookeys-1208-173_article-116083__-g005.jpg" position="float" orientation="portrait" xlink:type="simple" id="oo_1104503.jpg"><uri content-type="original_file" xlink:type="simple">https://binary.pensoft.net/fig/1104503</uri></graphic></fig></tp:treatment-sec><tp:treatment-sec sec-type="description" id="SECID0EIGCI"><title>Description.</title><p>Shell ovately conical, solid, brownish colour, and with 6–6½ whorls. Apex rounded; protoconch ~ 2 whorls with weak radial striations; subsequent whorls with equally and widely spaced ribs, more raised, and coarser near suture of last whorl. Spire regularly attenuated, slightly turreted; whorls convex; suture deep; last whorl largest. Aperture obliquely and narrowly ovate; peristome white and thickened; columella short, concave, slightly twisted and abruptly truncated. Umbilicus closed.</p></tp:treatment-sec><tp:treatment-sec sec-type="distribution" id="SECID0ENGCI"><title>Distribution.</title><p>This species was originally described from Yunnan, China, and subsequently reported from Bhamo, Kachin State, Myanmar (<xref ref-type="bibr" rid="B70">Nevill 1881</xref>). In this study, new material has been collected from Shan State, which borders Yunnan to the east and Bhamo to the north.</p></tp:treatment-sec><tp:treatment-sec sec-type="remarks" id="SECID0EXGCI"><title>Remarks.</title><p>When nominating this species, <xref ref-type="bibr" rid="B68">Nevill (1877</xref>: 26) compared it with <italic><tp:taxon-name><tp:taxon-name-part taxon-name-part-type="genus" reg="Glessula">G.</tp:taxon-name-part><tp:taxon-name-part taxon-name-part-type="species" reg="peguensis">peguensis</tp:taxon-name-part></tp:taxon-name></italic> (Blanford, 1865) from Bago and stated that <italic><tp:taxon-name><tp:taxon-name-part taxon-name-part-type="genus" reg="Glessula">G.</tp:taxon-name-part><tp:taxon-name-part taxon-name-part-type="species" reg="blanfordiana">blanfordiana</tp:taxon-name-part></tp:taxon-name></italic> has slender (less convex) whorls, wavy or curving, and stronger radial ribs. Nevertheless, the type specimens of these two species, <italic><tp:taxon-name><tp:taxon-name-part taxon-name-part-type="genus" reg="Glessula">G.</tp:taxon-name-part><tp:taxon-name-part taxon-name-part-type="species" reg="blanfordiana">blanfordiana</tp:taxon-name-part></tp:taxon-name></italic> (height 8–9 mm, Fig. <xref ref-type="fig" rid="F5">5A, B</xref>) and <italic><tp:taxon-name><tp:taxon-name-part taxon-name-part-type="genus" reg="Glessula">G.</tp:taxon-name-part><tp:taxon-name-part taxon-name-part-type="species" reg="peguensis">peguensis</tp:taxon-name-part></tp:taxon-name></italic> (height ~ 7 mm, Fig. <xref ref-type="fig" rid="F10">10B, C</xref>), exhibit considerable similarity in terms of shell shape and shell size. Therefore, more specimens from the Bago Region are necessary to ascertain whether the difference in shell sculptures represents variations or are taxonomically informative characters separating these two species.</p><p><italic><tp:taxon-name><tp:taxon-name-part taxon-name-part-type="genus" reg="Glessula">Glessula</tp:taxon-name-part><tp:taxon-name-part taxon-name-part-type="species" reg="blanfordiana">blanfordiana</tp:taxon-name-part></tp:taxon-name></italic> examined herein are noticeably distinct from their congeners recorded in Shan State and Mandalay Region, namely <italic><tp:taxon-name><tp:taxon-name-part taxon-name-part-type="genus" reg="Glessula">G.</tp:taxon-name-part><tp:taxon-name-part taxon-name-part-type="species" reg="feddeni">feddeni</tp:taxon-name-part></tp:taxon-name></italic> Godwin-Austen, 1920 and <italic><tp:taxon-name><tp:taxon-name-part taxon-name-part-type="genus" reg="Glessula">G.</tp:taxon-name-part><tp:taxon-name-part taxon-name-part-type="species" reg="latestriata">latestriata</tp:taxon-name-part></tp:taxon-name></italic> von Möllendorff, 1899. Specifically, <italic><tp:taxon-name><tp:taxon-name-part taxon-name-part-type="genus" reg="Glessula">G.</tp:taxon-name-part><tp:taxon-name-part taxon-name-part-type="species" reg="blanfordiana">blanfordiana</tp:taxon-name-part></tp:taxon-name></italic> has a shorter and bluntly attenuated spire, more bulging whorls, deeper suture, and stronger and densely radial ribbed sculptures. In contrast, the other species exhibit higher and pointed spires, more flattened whorls, and smooth to radial grooves sculptures (see Fig. <xref ref-type="fig" rid="F2">2D</xref>).</p><p><italic><tp:taxon-name><tp:taxon-name-part taxon-name-part-type="genus" reg="Glessula">Glessula</tp:taxon-name-part><tp:taxon-name-part taxon-name-part-type="species" reg="blanfordiana">blanfordiana</tp:taxon-name-part></tp:taxon-name></italic> was described based on two specimens collected by J. Anderson during the Expedition to Yunnan and Upper Burma. The original description was very brief, without shell dimensions and illustrations. However, under the note of <italic><tp:taxon-name><tp:taxon-name-part taxon-name-part-type="genus" reg="Glessula">G.</tp:taxon-name-part><tp:taxon-name-part taxon-name-part-type="species" reg="ponsiensis">ponsiensis</tp:taxon-name-part></tp:taxon-name></italic> Godwin-Austen, 1920, states, ‘The type from Ponsee, Yunnan (Plate CLXIV. fig. 20, apex) [= <italic><tp:taxon-name><tp:taxon-name-part taxon-name-part-type="genus" reg="Glessula">G.</tp:taxon-name-part><tp:taxon-name-part taxon-name-part-type="species" reg="blanfordiana">blanfordiana</tp:taxon-name-part></tp:taxon-name></italic>], has been sent me from Calcutta by the Director of the Zoological Survey of India, Dr. N. Annandale…’ (<xref ref-type="bibr" rid="B39">Godwin-Austen 1920</xref>: 56). The <named-content xmlns:xlink="http://www.w3.org/1999/xlink" content-type="dwc:institutional_code" xlink:title="The Natural History Museum, London" xlink:href="http://grbio.org/institution/natural-history-museum-london" xlink:type="simple">NHMUK</named-content> type collections contain a single lot with an original label stating ‘Type’ from ‘Dr. J. Anderson’, and collection locality from ‘Ponsee’. These two specimens match well with the species description; both are figured herein for the first time. It is possible that N. Annandale may have gifted this type specimen lot to Godwin-Austen for comparison with other species, as was the case with other specimens from the Zoological Survey of India.</p></tp:treatment-sec><tp:treatment-sec><!--Section generated to contain objects referenced in tp:taxon-treatment.--><table-wrap id="T1" position="float" orientation="portrait"><label>Table 1.</label><caption><p>Shell measurements of subulinid species examined in this study. <abbrev xmlns:xlink="http://www.w3.org/1999/xlink" xlink:title="shell height" id="ABBRID0EXEAE" xlink:type="simple">SH</abbrev>: shell height; <abbrev xmlns:xlink="http://www.w3.org/1999/xlink" xlink:title="shell width" id="ABBRID0E2EAE" xlink:type="simple">SW</abbrev>: shell width. The localities numbers are indicated in Fig. <xref ref-type="fig" rid="F1">1</xref>.</p></caption><table id="TID0EWUCK" rules="all"><tbody><tr><th rowspan="2" colspan="1">Species, locality no., and <named-content xmlns:xlink="http://www.w3.org/1999/xlink" content-type="dwc:institutional_code" xlink:title="Chulalongkorn University, Museum of Zoology" xlink:href="http://grbio.org/institution/chulalongkorn-university-museum-natural-history" xlink:type="simple">CUMZ</named-content> no.</th><th rowspan="2" colspan="1">No. of specimens</th><th rowspan="1" colspan="2">Ranges, mean ± S.D. in mm</th><th rowspan="2" colspan="1"><abbrev xmlns:xlink="http://www.w3.org/1999/xlink" xlink:title="shell height" id="ABBRID0E2FAE" xlink:type="simple">SH</abbrev>/<abbrev xmlns:xlink="http://www.w3.org/1999/xlink" xlink:title="shell width" id="ABBRID0E6FAE" xlink:type="simple">SW</abbrev> ratio</th><th rowspan="2" colspan="1">No. of whorls</th></tr><tr><th rowspan="1" colspan="1">Shell height</th><th rowspan="1" colspan="1">Shell width</th></tr><tr><td rowspan="1" colspan="6">
                  <italic>
                    <tp:taxon-name><tp:taxon-name-part taxon-name-part-type="genus" reg="Allopeas">Allopeas</tp:taxon-name-part><tp:taxon-name-part taxon-name-part-type="species" reg="gracile">gracile</tp:taxon-name-part></tp:taxon-name>
                  </italic>
                </td></tr><tr><td rowspan="1" colspan="1">1. Pyinyaung Village, Meiktila, Mandalay (13066)</td><td rowspan="1" colspan="1">8</td><td rowspan="1" colspan="1">9.8–12.1 10.76 ± 0.92</td><td rowspan="1" colspan="1">2.9–3.3 3.08 ± 0.169</td><td rowspan="1" colspan="1">3.37–3.78 3.48 ± 0.17</td><td rowspan="1" colspan="1">7½–8</td></tr><tr><td rowspan="1" colspan="6">
                  <italic>
                    <tp:taxon-name><tp:taxon-name-part taxon-name-part-type="genus" reg="Glessula">Glessula</tp:taxon-name-part><tp:taxon-name-part taxon-name-part-type="species" reg="blanfordiana">blanfordiana</tp:taxon-name-part></tp:taxon-name>
                  </italic>
                </td></tr><tr><td rowspan="1" colspan="1">2. Aik Kham Cave, Taunggyi, Shan (13067)</td><td rowspan="1" colspan="1">3</td><td rowspan="1" colspan="1">7.7–8.6 8.16 ± 0.47</td><td rowspan="1" colspan="1">3.7–3.9 3.81 ± 0.08</td><td rowspan="1" colspan="1">2.05–2.26 2.141 ± 0.10</td><td rowspan="1" colspan="1">6–6½</td></tr><tr><td rowspan="1" colspan="6">
                  <italic>
                    <tp:taxon-name><tp:taxon-name-part taxon-name-part-type="genus" reg="Glessula">Glessula</tp:taxon-name-part><tp:taxon-name-part taxon-name-part-type="species" reg="feddeni">feddeni</tp:taxon-name-part></tp:taxon-name>
                  </italic>
                </td></tr><tr><td rowspan="1" colspan="1">1. Pyinyaung Village, Meiktila, Mandalay (13068)</td><td rowspan="1" colspan="1">8</td><td rowspan="1" colspan="1">7.8–10.8 9.72 ± 1.14</td><td rowspan="1" colspan="1">4.0–4.8 4.47 ± 0.33</td><td rowspan="1" colspan="1">1.95–2.25 2.16 ± 0.11</td><td rowspan="1" colspan="1">6½ –7</td></tr><tr><td rowspan="1" colspan="6">
                  <italic>
                    <tp:taxon-name><tp:taxon-name-part taxon-name-part-type="genus" reg="Glessula">Glessula</tp:taxon-name-part><tp:taxon-name-part taxon-name-part-type="species" reg="gemma">gemma</tp:taxon-name-part></tp:taxon-name>
                  </italic>
                </td></tr><tr><td rowspan="1" colspan="1">3. Montawa Cave, Taunggyi, Shan (13069)</td><td rowspan="1" colspan="1">5</td><td rowspan="1" colspan="1">8.7–9.2 8.99 ± 0.28</td><td rowspan="1" colspan="1">3.4–3.9 3.61 ± 0.22</td><td rowspan="1" colspan="1">2.37–2.58 2.49 ± 0.09</td><td rowspan="1" colspan="1">6½–7</td></tr><tr><td rowspan="1" colspan="6">
                  <italic>
                    <tp:taxon-name><tp:taxon-name-part taxon-name-part-type="genus" reg="Glessula">Glessula</tp:taxon-name-part><tp:taxon-name-part taxon-name-part-type="species" reg="latestriata">latestriata</tp:taxon-name-part></tp:taxon-name>
                  </italic>
                </td></tr><tr><td rowspan="1" colspan="1">4. Thale Cumon Temple, Kalaw City, Shan (13070)</td><td rowspan="2" colspan="1">4</td><td rowspan="1" colspan="1">8.4–10.8</td><td rowspan="1" colspan="1">4.0–4.7</td><td rowspan="1" colspan="1">1.86–2.31</td><td rowspan="2" colspan="1">6½–7</td></tr><tr><td rowspan="1" colspan="1">5. Ywangan Village, near Lin Way Monastery, Kalaw, Shan (13071)</td><td rowspan="1" colspan="1">9.22 ± 1.14</td><td rowspan="1" colspan="1">4.51 ± 0.18</td><td rowspan="1" colspan="1">2.04 ± 0.23</td></tr><tr><td rowspan="1" colspan="6"><italic><tp:taxon-name><tp:taxon-name-part taxon-name-part-type="genus" reg="Glessula">Glessula</tp:taxon-name-part><tp:taxon-name-part taxon-name-part-type="species" reg="mandalayensis">mandalayensis</tp:taxon-name-part></tp:taxon-name></italic> sp. nov.</td></tr><tr><td rowspan="1" colspan="1">1. Pyinyaung Village, Meiktila, Mandalay (13072, 13073)</td><td rowspan="1" colspan="1">30</td><td rowspan="1" colspan="1">13.3–16.0 14.32 ± 0.72</td><td rowspan="1" colspan="1">6.7–7.8 7.19 ± 0.30</td><td rowspan="1" colspan="1">1.87–2.12 1.99 ± 00.07</td><td rowspan="1" colspan="1">6–7</td></tr><tr><td rowspan="1" colspan="6">
                  <italic>
                    <tp:taxon-name><tp:taxon-name-part taxon-name-part-type="genus" reg="Opeas">Opeas</tp:taxon-name-part><tp:taxon-name-part taxon-name-part-type="species" reg="filiforme">filiforme</tp:taxon-name-part></tp:taxon-name>
                  </italic>
                </td></tr><tr><td rowspan="1" colspan="1">6. Phra (Buddha) Cave, Tanintharyi (13074)</td><td rowspan="1" colspan="1">15</td><td rowspan="1" colspan="1">8.1–11.2 9.51 ± 1.00</td><td rowspan="1" colspan="1">2.4–3.4 2.82 ± 0.30</td><td rowspan="1" colspan="1">3.32–3.49 3.37 ± 0.05</td><td rowspan="1" colspan="1">7½–8</td></tr><tr><td rowspan="1" colspan="6">
                  <italic>
                    <tp:taxon-name><tp:taxon-name-part taxon-name-part-type="genus" reg="Paropeas">Paropeas</tp:taxon-name-part><tp:taxon-name-part taxon-name-part-type="species" reg="turricula">turricula</tp:taxon-name-part></tp:taxon-name>
                  </italic>
                </td></tr><tr><td rowspan="1" colspan="1">6. Phra (Buddha) Cave, Tanintharyi (13075)</td><td rowspan="2" colspan="1">3</td><td rowspan="1" colspan="1">11.7–15.0</td><td rowspan="1" colspan="1">3.00–3.90</td><td rowspan="1" colspan="1">3.78–3.9</td><td rowspan="2" colspan="1">8, 8½</td></tr><tr><td rowspan="1" colspan="1">7. Lampane Village, Tanintharyi (13076)</td><td rowspan="1" colspan="1">13.00 ± 1.72</td><td rowspan="1" colspan="1">3.4 ± 0.45</td><td rowspan="1" colspan="1">3.84 ± 0.58</td></tr><tr><td rowspan="1" colspan="6">
                  <italic>
                    <tp:taxon-name><tp:taxon-name-part taxon-name-part-type="genus" reg="Paropeas">Paropeas</tp:taxon-name-part><tp:taxon-name-part taxon-name-part-type="species" reg="walkeri">walkeri</tp:taxon-name-part></tp:taxon-name>
                  </italic>
                </td></tr><tr><td rowspan="1" colspan="1">2. Aik Kham Cave, Taunggyi, Shan (13077)</td><td rowspan="2" colspan="1">5</td><td rowspan="1" colspan="1">8.4–15.3</td><td rowspan="1" colspan="1">3.3–3.8</td><td rowspan="1" colspan="1">2.54–4.02</td><td rowspan="2" colspan="1">8–8½</td></tr><tr><td rowspan="1" colspan="1">5. Ywangan Village, near Lin Way Monastery, Kalaw, Shan (13078)</td><td rowspan="1" colspan="1">12.65 ± 1.76</td><td rowspan="1" colspan="1">3.54 ± 0.22</td><td rowspan="1" colspan="1">3.54± 0.56</td></tr><tr><td rowspan="1" colspan="6"><italic><tp:taxon-name><tp:taxon-name-part taxon-name-part-type="genus" reg="Tortaxis">Tortaxis</tp:taxon-name-part><tp:taxon-name-part taxon-name-part-type="species" reg="cylindropsis">cylindropsis</tp:taxon-name-part></tp:taxon-name></italic> sp. nov.</td></tr><tr><td rowspan="1" colspan="1">8. Parpant area, Taunggyi, Shan (13079, 13080)</td><td rowspan="1" colspan="1">35</td><td rowspan="1" colspan="1">9.3–11.7 10.29 ± 1.06</td><td rowspan="1" colspan="1">2.1–2.5 2.27± 0.16</td><td rowspan="1" colspan="1">4.11–5.00 4.53 ± 0.39</td><td rowspan="1" colspan="1">8–9½</td></tr><tr><td rowspan="1" colspan="6">
                  <italic>
                    <tp:taxon-name><tp:taxon-name-part taxon-name-part-type="genus" reg="Zootecus">Zootecus</tp:taxon-name-part><tp:taxon-name-part taxon-name-part-type="species" reg="pullus">pullus</tp:taxon-name-part></tp:taxon-name>
                  </italic>
                </td></tr><tr><td rowspan="1" colspan="1">9. Dhammayazaka Pagoda, Bagan, Mandalay (13081, 13082)</td><td rowspan="1" colspan="1">90</td><td rowspan="1" colspan="1">11.2–13.3 11.99 ± 0.75</td><td rowspan="1" colspan="1">4.3–4.8 4.55 ± 0.16</td><td rowspan="1" colspan="1">2.48–2.80 2.63 ±0.14</td><td rowspan="1" colspan="1">8–9½</td></tr></tbody></table></table-wrap><fig id="F1" position="float" orientation="portrait"><object-id xmlns:xlink="http://www.w3.org/1999/xlink" content-type="doi" xlink:type="simple">10.3897/zookeys.1208.116083.figure1</object-id><object-id xmlns:xlink="http://www.w3.org/1999/xlink" content-type="arpha" xlink:type="simple">B78C8B67-1684-5FA3-97A1-DA7B3789E135</object-id><label>Figure 1.</label><caption><p>Approximate collecting localities of the subulinids from Myanmar examined in this study (right), inset figure (upper right) indicates the collecting site from Shan State, and living snails (lower right) of <italic><tp:taxon-name><tp:taxon-name-part taxon-name-part-type="genus" reg="Glessula">Glessula</tp:taxon-name-part><tp:taxon-name-part taxon-name-part-type="species" reg="mandalayensis">mandalayensis</tp:taxon-name-part></tp:taxon-name></italic> sp. nov., paratype <abbrev xmlns:xlink="http://www.w3.org/1999/xlink" content-type="institution" xlink:title="Chulalongkorn University, Museum of Zoology" id="ABBRID0ESBAE" xlink:type="simple">CUMZ</abbrev> 13073 from Pyinyaung Village, Mandalay Region, Myanmar (<abbrev xmlns:xlink="http://www.w3.org/1999/xlink" xlink:title="shell height" id="ABBRID0EXBAE" xlink:type="simple">SH</abbrev> ~ 14 mm). The numbers correspond to localities listed in Table <xref ref-type="table" rid="T1">1</xref>.</p></caption><graphic xmlns:xlink="http://www.w3.org/1999/xlink" xlink:href="zookeys-1208-173_article-116083__-g001.jpg" position="float" orientation="portrait" xlink:type="simple" id="oo_1104499.jpg"><uri content-type="original_file" xlink:type="simple">https://binary.pensoft.net/fig/1104499</uri></graphic></fig><fig id="F10" position="float" orientation="portrait"><object-id xmlns:xlink="http://www.w3.org/1999/xlink" content-type="doi" xlink:type="simple">10.3897/zookeys.1208.116083.figure10</object-id><object-id xmlns:xlink="http://www.w3.org/1999/xlink" content-type="arpha" xlink:type="simple">E669A994-3FD6-5731-A6CE-07A4341FCC90</object-id><label>Figure 10.</label><caption><p><bold>A</bold><italic><tp:taxon-name><tp:taxon-name-part taxon-name-part-type="genus" reg="Glessula">Glessula</tp:taxon-name-part><tp:taxon-name-part taxon-name-part-type="species" reg="orophila">orophila</tp:taxon-name-part></tp:taxon-name></italic>, specimen <named-content xmlns:xlink="http://www.w3.org/1999/xlink" content-type="dwc:institutional_code" xlink:title="The Natural History Museum, London" xlink:href="http://grbio.org/institution/natural-history-museum-london" xlink:type="simple">NHMUK</named-content> ex. Blanford collection from Mahableshwar <bold>B, C</bold><italic><tp:taxon-name><tp:taxon-name-part taxon-name-part-type="genus" reg="Glessula">Glessula</tp:taxon-name-part><tp:taxon-name-part taxon-name-part-type="species" reg="peguensis">peguensis</tp:taxon-name-part></tp:taxon-name></italic>, specimen <named-content xmlns:xlink="http://www.w3.org/1999/xlink" content-type="dwc:institutional_code" xlink:title="The Natural History Museum, London" xlink:href="http://grbio.org/institution/natural-history-museum-london" xlink:type="simple">NHMUK</named-content> 1909.3.15.8 from Thyet-Myo <bold>D, E</bold><italic><tp:taxon-name><tp:taxon-name-part taxon-name-part-type="genus" reg="Glessula">Glessula</tp:taxon-name-part><tp:taxon-name-part taxon-name-part-type="species" reg="perlevis">perlevis</tp:taxon-name-part></tp:taxon-name></italic>, syntypes <named-content xmlns:xlink="http://www.w3.org/1999/xlink" content-type="dwc:institutional_code" xlink:title="The Natural History Museum, London" xlink:href="http://grbio.org/institution/natural-history-museum-london" xlink:type="simple">NHMUK</named-content> 1906.5.5.89 from Shan Hills, Burma <bold>F</bold><italic><tp:taxon-name><tp:taxon-name-part taxon-name-part-type="genus" reg="Glessula">Glessula</tp:taxon-name-part><tp:taxon-name-part taxon-name-part-type="species" reg="ponsiensis">ponsiensis</tp:taxon-name-part></tp:taxon-name></italic>, syntypes <named-content xmlns:xlink="http://www.w3.org/1999/xlink" content-type="dwc:institutional_code" xlink:title="The Natural History Museum, London" xlink:href="http://grbio.org/institution/natural-history-museum-london" xlink:type="simple">NHMUK</named-content> 1989042 from Ponsee.</p></caption><graphic xmlns:xlink="http://www.w3.org/1999/xlink" xlink:href="zookeys-1208-173_article-116083__-g010.jpg" position="float" orientation="portrait" xlink:type="simple" id="oo_1104508.jpg"><uri content-type="original_file" xlink:type="simple">https://binary.pensoft.net/fig/1104508</uri></graphic></fig><fig id="F2" position="float" orientation="portrait"><object-id xmlns:xlink="http://www.w3.org/1999/xlink" content-type="doi" xlink:type="simple">10.3897/zookeys.1208.116083.figure2</object-id><object-id xmlns:xlink="http://www.w3.org/1999/xlink" content-type="arpha" xlink:type="simple">74B3389D-B4B0-5DFD-910B-6BD63B566CA7</object-id><label>Figure 2.</label><caption><p>Schematic shell morphology of the subulinid snails <bold>A</bold> protoconch sculptures as recognised in this study: smooth and striate <bold>B</bold> crenulate suture <bold>C</bold> columella shape as recognised in this study: straight, truncate and fold <bold>D</bold> shell surface sculpture of the <italic><tp:taxon-name><tp:taxon-name-part taxon-name-part-type="genus" reg="Glessula">Glessula</tp:taxon-name-part></tp:taxon-name></italic> as recognised in this study: smooth, groove, and ribbed.</p></caption><graphic xmlns:xlink="http://www.w3.org/1999/xlink" xlink:href="zookeys-1208-173_article-116083__-g002.jpg" position="float" orientation="portrait" xlink:type="simple" id="oo_1104500.jpg"><uri content-type="original_file" xlink:type="simple">https://binary.pensoft.net/fig/1104500</uri></graphic></fig></tp:treatment-sec><ref-list><ref id="B88"><mixed-citation xmlns:xlink="http://www.w3.org/1999/xlink" xlink:type="simple"><person-group><name name-style="western"><surname>Preece</surname><given-names>RC</given-names></name><name name-style="western"><surname>White</surname><given-names>TS</given-names></name><name name-style="western"><surname>Raheem</surname><given-names>DC</given-names></name><name name-style="western"><surname>Ketchum</surname><given-names>H</given-names></name><name name-style="western"><surname>Ablett</surname><given-names>J</given-names></name><name name-style="western"><surname>Taylor</surname><given-names>H</given-names></name><name name-style="western"><surname>Naggs</surname><given-names>F</given-names></name></person-group> (<year>2022</year>) William Benson and the golden age of malacology in British India: Biography, illustrated catalogue and evaluation of his molluscan types. Tropical Natural History (Supplement 6): 1–434.</mixed-citation></ref><ref id="B8"><mixed-citation xmlns:xlink="http://www.w3.org/1999/xlink" xlink:type="simple"><person-group><name name-style="western"><surname>Beddome</surname><given-names>CR</given-names></name></person-group> (<year>1906</year>) Notes on Indian and Ceylonese species of <italic><tp:taxon-name><tp:taxon-name-part taxon-name-part-type="genus">Glessula.</tp:taxon-name-part></tp:taxon-name></italic> The Journal of Molluscan Studies 6(3): 160–172. <ext-link xlink:href="10.1093/oxfordjournals.mollus.a066160" ext-link-type="doi" xlink:type="simple">https://doi.org/10.1093/oxfordjournals.mollus.a066160</ext-link></mixed-citation></ref><ref id="B42"><mixed-citation xmlns:xlink="http://www.w3.org/1999/xlink" xlink:type="simple"><person-group><name name-style="western"><surname>Gude</surname><given-names>GK</given-names></name></person-group> (<year>1914</year>) <source><tp:taxon-name><tp:taxon-name-part taxon-name-part-type="phylum">Mollusca</tp:taxon-name-part></tp:taxon-name>-II. <tp:taxon-name><tp:taxon-name-part taxon-name-part-type="family">Trochomorphidae</tp:taxon-name-part></tp:taxon-name>-<tp:taxon-name><tp:taxon-name-part taxon-name-part-type="family">Janellidae</tp:taxon-name-part></tp:taxon-name>. In: Shipley AE, Marshall GAK (Eds) The Fauna of British India, including Ceylon and Burma.</source><publisher-name>Taylor &amp; Francis</publisher-name>, <publisher-loc>London</publisher-loc>, <size units="page">520 pp</size>. <ext-link xlink:href="10.5962/bhl.title.12891" ext-link-type="doi" xlink:type="simple">https://doi.org/10.5962/bhl.title.12891</ext-link></mixed-citation></ref><ref id="B39"><mixed-citation xmlns:xlink="http://www.w3.org/1999/xlink" xlink:type="simple"><person-group><name name-style="western"><surname>Godwin-Austen</surname><given-names>HH</given-names></name></person-group> (<year>1920</year>) Land and freshwater <tp:taxon-name><tp:taxon-name-part taxon-name-part-type="phylum">Mollusca</tp:taxon-name-part></tp:taxon-name> of India, including South Arabia, Baluchistan, Afghanistan, Kashmir, Nepal, Burmah, Pegu, Tenasserim, Malay Peninsula, Ceylon, and other islands of the Indian Ocean. Supplementary to Messrs. Theobald and Hanley’s Conchologia Indica. London, Taylor &amp; Francis, Volume 3, 1–65. [pls 159–165] <ext-link xlink:href="https://www.biodiversitylibrary.org/item/57585" ext-link-type="uri" xlink:type="simple">https://www.biodiversitylibrary.org/item/57585</ext-link></mixed-citation></ref><ref id="B70"><mixed-citation xmlns:xlink="http://www.w3.org/1999/xlink" xlink:type="simple"><person-group><name name-style="western"><surname>Nevill</surname><given-names>G</given-names></name></person-group> (<year>1881</year>) <article-title>New or little-known <tp:taxon-name><tp:taxon-name-part taxon-name-part-type="phylum">Mollusca</tp:taxon-name-part></tp:taxon-name> of the Indo-Malayan Fauna.</article-title><source>Journal of the Asiatic Society of Bengal</source><volume>50</volume>(<issue>2</issue>): <fpage>125</fpage>–<lpage>167</lpage>. <ext-link xlink:href="https://www.biodiversitylibrary.org/item/110180" ext-link-type="uri" xlink:type="simple">https://www.biodiversitylibrary.org/item/110180</ext-link></mixed-citation></ref><ref id="B68"><mixed-citation xmlns:xlink="http://www.w3.org/1999/xlink" xlink:type="simple"><person-group><name name-style="western"><surname>Nevill</surname><given-names>G</given-names></name></person-group> (<year>1877</year>) <article-title>List of the <tp:taxon-name><tp:taxon-name-part taxon-name-part-type="phylum">Mollusca</tp:taxon-name-part></tp:taxon-name> brought back by Dr. J. Anderson from Yunnan and Upper Burma, with descriptions of new species.</article-title><source>Journal of the Asiatic Society of Bengal</source><volume>46</volume>(<issue>2</issue>): <fpage>14</fpage>–<lpage>41</lpage>. <ext-link xlink:href="https://www.biodiversitylibrary.org/item/110105" ext-link-type="uri" xlink:type="simple">https://www.biodiversitylibrary.org/item/110105</ext-link></mixed-citation></ref></ref-list></tp:taxon-treatment>
