# Supplementary material for: ﻿Contributions on a small collection of the former Subulinidae Fischer & Crosse, 1877 (Eupulmonata, Achatinoidea) with catalogue of the Glessula and Rishetia species recorded from Myanmar
Source: Zookeys. 2024 Jul 30;1208:173–239. doi: 10.3897/zookeys.1208.116083 (PMC11303849; doi:10.3897/zookeys.1208.116083)
Supplement: XML Treatment for Glessula crassilabris [file zookeys.1208.116083-treatment13.xml]

<!DOCTYPE tp:taxon-treatment
  PUBLIC "-//TaxonX//DTD Taxonomic Treatment Publishing DTD v0 20100105//EN" "tax-treatment-NSO.dtd">
<tp:taxon-treatment xmlns:tp="http://www.plazi.org/taxpub"><tp:treatment-meta><kwd-group><label>Taxon classification</label><kwd>
              <named-content content-type="kingdom">Animalia</named-content>
            </kwd><kwd>
              <named-content content-type="order">Stylommatophora</named-content>
            </kwd><kwd>
              <named-content content-type="family">Subulinidae</named-content>
            </kwd></kwd-group><mixed-citation publication-type="journal"><person-group><name><surname>Man</surname><given-names>Nem Sian</given-names></name><name><surname>Ablett</surname><given-names>Jonathan D.</given-names></name><name><surname>Lwin</surname><given-names>Ngwe</given-names></name><name><surname>Sutcharit</surname><given-names>Chirasak</given-names></name><name><surname>Panha</surname><given-names>Somsak</given-names></name></person-group><article-title>﻿Contributions on a small collection of the former <tp:taxon-name><tp:taxon-name-part taxon-name-part-type="family">Subulinidae</tp:taxon-name-part></tp:taxon-name> Fischer &amp; Crosse, 1877 (<tp:taxon-name><tp:taxon-name-part taxon-name-part-type="suborder">Eupulmonata</tp:taxon-name-part></tp:taxon-name>, <tp:taxon-name><tp:taxon-name-part taxon-name-part-type="superfamily">Achatinoidea</tp:taxon-name-part></tp:taxon-name>) with catalogue of the <italic><tp:taxon-name><tp:taxon-name-part taxon-name-part-type="genus" reg="Glessula">Glessula</tp:taxon-name-part></tp:taxon-name></italic> and <italic><tp:taxon-name><tp:taxon-name-part taxon-name-part-type="genus" reg="Rishetia">Rishetia</tp:taxon-name-part></tp:taxon-name></italic> species recorded from Myanmar</article-title><source>Zookeys</source><day>30</day><month>07</month><year>2024</year><volume>1208</volume><fpage>173</fpage><lpage>239</lpage><pub-id pub-id-type="doi">10.3897/zookeys.1208.116083</pub-id></mixed-citation></tp:treatment-meta><tp:nomenclature><label>﻿﻿9</label><tp:taxon-name>
            <object-id xmlns:xlink="http://www.w3.org/1999/xlink" content-type="arpha" xlink:type="simple">C45F58F5-D764-559C-8764-78A469717FC3</object-id>
            <tp:taxon-name-part taxon-name-part-type="genus" reg="Glessula">Glessula</tp:taxon-name-part>
            <tp:taxon-name-part taxon-name-part-type="species" reg="crassilabris">crassilabris</tp:taxon-name-part>
          </tp:taxon-name><tp:taxon-authority>(Benson, 1836)</tp:taxon-authority><xref ref-type="fig" rid="F5">Fig. 5E, F</xref><tp:nomenclature-citation-list><tp:nomenclature-citation><tp:taxon-name>
                <tp:taxon-name-part taxon-name-part-type="genus" reg="Achatina">Achatina</tp:taxon-name-part>
                <tp:taxon-name-part taxon-name-part-type="species" reg="crassilabris">crassilabris</tp:taxon-name-part>
              </tp:taxon-name><comment>Benson, 1836: 353. Type locality: N.E. Frontier of Bengal. <xref ref-type="bibr" rid="B75">Pfeiffer 1848</xref>: 261. Reeve 1850: <tp:taxon-name><tp:taxon-name-part taxon-name-part-type="genus" reg="Achatina">Achatina</tp:taxon-name-part></tp:taxon-name>, pl. 21, fig. 81. <xref ref-type="bibr" rid="B76">Pfeiffer 1853</xref>: 493. <xref ref-type="bibr" rid="B79">Pfeiffer 1860</xref>: 313, pl. 25, figs 12, 13. <xref ref-type="bibr" rid="B12">Benson 1860</xref>: 464. <xref ref-type="bibr" rid="B16">Blanford 1865</xref>: 95.</comment></tp:nomenclature-citation><tp:nomenclature-citation><tp:taxon-name><tp:taxon-name-part taxon-name-part-type="genus" reg="Oleacina">Oleacina</tp:taxon-name-part> (<tp:taxon-name-part taxon-name-part-type="subgenus" reg="Electra">Electra</tp:taxon-name-part>) <tp:taxon-name-part taxon-name-part-type="species" reg="crassilabris">crassilabris</tp:taxon-name-part></tp:taxon-name><comment>—<xref ref-type="bibr" rid="B1">Adams and Adams 1855</xref>: 105.</comment></tp:nomenclature-citation><tp:nomenclature-citation><tp:taxon-name><tp:taxon-name-part taxon-name-part-type="genus" reg="Achatina">Achatina</tp:taxon-name-part> (<tp:taxon-name-part taxon-name-part-type="subgenus" reg="Electra">Electra</tp:taxon-name-part>) <tp:taxon-name-part taxon-name-part-type="species" reg="crassilabris">crassilabris</tp:taxon-name-part></tp:taxon-name><comment>—<xref ref-type="bibr" rid="B77">Pfeiffer 1856</xref>: 168. <xref ref-type="bibr" rid="B43">Hanley and Theobald 1870</xref>: 17, pl. 36, fig. 1.</comment></tp:nomenclature-citation><tp:nomenclature-citation><tp:taxon-name><tp:taxon-name-part taxon-name-part-type="genus" reg="Cionella">Cionella</tp:taxon-name-part> (<tp:taxon-name-part taxon-name-part-type="subgenus" reg="Glessula">Glessula</tp:taxon-name-part>) <tp:taxon-name-part taxon-name-part-type="species" reg="crassilabris">crassilabris</tp:taxon-name-part></tp:taxon-name><comment>—<xref ref-type="bibr" rid="B114">von Martens 1860</xref>: 254.</comment></tp:nomenclature-citation><tp:nomenclature-citation><tp:taxon-name>
                <tp:taxon-name-part taxon-name-part-type="genus" reg="Stenogyra">Stenogyra</tp:taxon-name-part>
              </tp:taxon-name><comment>(<tp:taxon-name><tp:taxon-name-part taxon-name-part-type="genus" reg="Glessula">Glessula</tp:taxon-name-part></tp:taxon-name>) <tp:taxon-name><tp:taxon-name-part taxon-name-part-type="genus" reg="Glessula"/><tp:taxon-name-part taxon-name-part-type="species" reg="crassilabris">crassilabris</tp:taxon-name-part></tp:taxon-name>—<xref ref-type="bibr" rid="B69">Nevill 1878</xref>: 170.</comment></tp:nomenclature-citation><tp:nomenclature-citation><tp:taxon-name>
                <tp:taxon-name-part taxon-name-part-type="genus" reg="Glessula">Glessula</tp:taxon-name-part>
                <tp:taxon-name-part taxon-name-part-type="species" reg="crassilabris">crassilabris</tp:taxon-name-part>
              </tp:taxon-name><comment>—<xref ref-type="bibr" rid="B36">Godwin-Austen 1876</xref>: 315. <xref ref-type="bibr" rid="B82">Pfeiffer and Clessin 1881</xref>: 330. <xref ref-type="bibr" rid="B8">Beddome 1906</xref>: 169. Pilsbry 1909: 96, pl. 10, figs 14, 16. <xref ref-type="bibr" rid="B42">Gude 1914</xref>: 426. <xref ref-type="bibr" rid="B39">Godwin-Austen 1920</xref>: 39, 40, pl. 160, figs 14, 17–20, pl. 164, figs 16, 17. <xref ref-type="bibr" rid="B91">Ramakrishna et al. 2010</xref>: 157. <xref ref-type="bibr" rid="B88">Preece et al. 2022</xref>: 122, fig. 51e.</comment></tp:nomenclature-citation></tp:nomenclature-citation-list></tp:nomenclature><tp:treatment-sec sec-type="Type specimen" id="SECID0ELSCI"><title>Type specimen.</title><p><bold><italic>Syntype</italic></bold><abbrev xmlns:xlink="http://www.w3.org/1999/xlink" content-type="institution" xlink:title="University Museum of Zoology Cambridge, Cambridge" id="ABBRID0EWSCI" xlink:type="simple">UMZC</abbrev> I.102430 (1 shell; Fig. <xref ref-type="fig" rid="F5">5E</xref> after <xref ref-type="bibr" rid="B88">Preece et al. 2022</xref>: fig. 51e) from Bengal.</p></tp:treatment-sec><tp:treatment-sec sec-type="material" id="SECID0EDTCI"><title>Other material.</title><p><named-content xmlns:xlink="http://www.w3.org/1999/xlink" content-type="dwc:institutional_code" xlink:title="The Natural History Museum, London" xlink:href="http://grbio.org/institution/natural-history-museum-london" xlink:type="simple">NHMUK</named-content> (1 shell; Fig. <xref ref-type="fig" rid="F5">5F</xref>) from Cherrapoonji (M10604/2). <named-content xmlns:xlink="http://www.w3.org/1999/xlink" content-type="dwc:institutional_code" xlink:title="The Natural History Museum, London" xlink:href="http://grbio.org/institution/natural-history-museum-london" xlink:type="simple">NHMUK</named-content> 20200349 (2 shells) from N.E. Bengal. <named-content xmlns:xlink="http://www.w3.org/1999/xlink" content-type="dwc:institutional_code" xlink:title="The Natural History Museum, London" xlink:href="http://grbio.org/institution/natural-history-museum-london" xlink:type="simple">NHMUK</named-content> 20200350 (2 shells) M.10695/2 from Khasi.</p></tp:treatment-sec><tp:treatment-sec sec-type="diagnosis" id="SECID0E3TCI"><title>Diagnosis.</title><p>Shell oblong ovate and regularly attenuated; spire high conical; apex rounded; subsequent whorls with weak and irregularly spaced radial ridges, slightly stronger near suture, and fine radial groves present. Suture impressed and whorls slightly convex. Aperture ovate; columella strong, concave, and truncated.</p></tp:treatment-sec><tp:treatment-sec sec-type="distribution" id="SECID0EBUCI"><title>Distribution.</title><p>This species is known from India and Rakhine State, Myanmar (<xref ref-type="bibr" rid="B39">Godwin-Austen 1920</xref>).</p></tp:treatment-sec><tp:treatment-sec sec-type="remarks" id="SECID0ELUCI"><title>Remarks.</title><p>The taxonomic history and clarification status of the type specimens have recently been published in <xref ref-type="bibr" rid="B88">Preece et al. (2022)</xref>. <xref ref-type="bibr" rid="B16">Blanford (1865</xref>: 95) reported a small variety of <italic><tp:taxon-name><tp:taxon-name-part taxon-name-part-type="genus" reg="Glessula">Glessula</tp:taxon-name-part><tp:taxon-name-part taxon-name-part-type="species" reg="crassilabris">crassilabris</tp:taxon-name-part></tp:taxon-name></italic> based on specimens from ‘Arakan’ [Rakhine State] and ‘Shan hills near Ava’ [Shan Hills near Innwa], and also suggested that the latter specimen lot were possibly distinct from <italic><tp:taxon-name><tp:taxon-name-part taxon-name-part-type="genus" reg="Glessula">G.</tp:taxon-name-part><tp:taxon-name-part taxon-name-part-type="species" reg="crassilabris">crassilabris</tp:taxon-name-part></tp:taxon-name></italic> s. s., although they were closely related. The following year, <xref ref-type="bibr" rid="B39">Godwin-Austen (1920)</xref> introduced the Shan hills specimens as <italic><tp:taxon-name><tp:taxon-name-part taxon-name-part-type="genus" reg="Glessula">G.</tp:taxon-name-part><tp:taxon-name-part taxon-name-part-type="species" reg="feddeni">feddeni</tp:taxon-name-part></tp:taxon-name></italic> Godwin-Austen, 1920, but the small variety from ‘Arakan’ has never been made available.</p></tp:treatment-sec><tp:treatment-sec><!--Section generated to contain objects referenced in tp:taxon-treatment.--><fig id="F5" position="float" orientation="portrait"><object-id xmlns:xlink="http://www.w3.org/1999/xlink" content-type="doi" xlink:type="simple">10.3897/zookeys.1208.116083.figure5</object-id><object-id xmlns:xlink="http://www.w3.org/1999/xlink" content-type="arpha" xlink:type="simple">E1FFC094-C885-5CF1-92A7-30B5241EC806</object-id><label>Figure 5.</label><caption><p><bold>A–D</bold><italic><tp:taxon-name><tp:taxon-name-part taxon-name-part-type="genus" reg="Glessula">Glessula</tp:taxon-name-part><tp:taxon-name-part taxon-name-part-type="species" reg="blanfordiana">blanfordiana</tp:taxon-name-part></tp:taxon-name></italic><bold>A, B</bold> syntypes <named-content xmlns:xlink="http://www.w3.org/1999/xlink" content-type="dwc:institutional_code" xlink:title="The Natural History Museum, London" xlink:href="http://grbio.org/institution/natural-history-museum-london" xlink:type="simple">NHMUK</named-content> 1988150 from Ponsee, Yunnan, W. China and <bold>C, D</bold> specimen <named-content xmlns:xlink="http://www.w3.org/1999/xlink" content-type="dwc:institutional_code" xlink:title="Chulalongkorn University, Museum of Zoology" xlink:href="http://grbio.org/institution/chulalongkorn-university-museum-natural-history" xlink:type="simple">CUMZ</named-content> 13067 from Taunggyi, Shan State, Myanmar <bold>E, F</bold><italic><tp:taxon-name><tp:taxon-name-part taxon-name-part-type="genus" reg="Glessula">Glessula</tp:taxon-name-part><tp:taxon-name-part taxon-name-part-type="species" reg="crassilabris">crassilabris</tp:taxon-name-part></tp:taxon-name></italic><bold>E</bold> syntype <abbrev xmlns:xlink="http://www.w3.org/1999/xlink" content-type="institution" xlink:title="University Museum of Zoology Cambridge, Cambridge" id="ABBRID0ETFCI" xlink:type="simple">UMZC</abbrev> I.102430 from Bengal (after <xref ref-type="bibr" rid="B88">Preece et al. 2022</xref>: fig. 51e) and <bold>F</bold> specimen <named-content xmlns:xlink="http://www.w3.org/1999/xlink" content-type="dwc:institutional_code" xlink:title="The Natural History Museum, London" xlink:href="http://grbio.org/institution/natural-history-museum-london" xlink:type="simple">NHMUK</named-content> from Cherrapoonji (M10604/2).</p></caption><graphic xmlns:xlink="http://www.w3.org/1999/xlink" xlink:href="zookeys-1208-173_article-116083__-g005.jpg" position="float" orientation="portrait" xlink:type="simple" id="oo_1104503.jpg"><uri content-type="original_file" xlink:type="simple">https://binary.pensoft.net/fig/1104503</uri></graphic></fig></tp:treatment-sec><ref-list><ref id="B88"><mixed-citation xmlns:xlink="http://www.w3.org/1999/xlink" xlink:type="simple"><person-group><name name-style="western"><surname>Preece</surname><given-names>RC</given-names></name><name name-style="western"><surname>White</surname><given-names>TS</given-names></name><name name-style="western"><surname>Raheem</surname><given-names>DC</given-names></name><name name-style="western"><surname>Ketchum</surname><given-names>H</given-names></name><name name-style="western"><surname>Ablett</surname><given-names>J</given-names></name><name name-style="western"><surname>Taylor</surname><given-names>H</given-names></name><name name-style="western"><surname>Naggs</surname><given-names>F</given-names></name></person-group> (<year>2022</year>) William Benson and the golden age of malacology in British India: Biography, illustrated catalogue and evaluation of his molluscan types. Tropical Natural History (Supplement 6): 1–434.</mixed-citation></ref><ref id="B75"><mixed-citation xmlns:xlink="http://www.w3.org/1999/xlink" xlink:type="simple"><person-group><name name-style="western"><surname>Pfeiffer</surname><given-names>L</given-names></name></person-group> (<year>1848</year>) Monographia Heliceorum Viventium: sistens descriptiones systematicas et criticas omnium huius familiae generum et specierum hodie cognitarum. Volumen Secundum. Lipsiae: F.A. Brockhaus, 594 pp. <ext-link xlink:href="10.5962/bhl.title.124010" ext-link-type="doi" xlink:type="simple">https://doi.org/10.5962/bhl.title.124010</ext-link></mixed-citation></ref><ref id="B76"><mixed-citation xmlns:xlink="http://www.w3.org/1999/xlink" xlink:type="simple"><person-group><name name-style="western"><surname>Pfeiffer</surname><given-names>L</given-names></name></person-group> (<year>1853</year>) Monographia Heliceorum Viventium: sistens descriptiones systematicas et criticas omnium huius familiae generum et specierum hodie cognitarum. Volumen Tertium. Lipsiae: F.A. Brockhaus, 711 pp. <ext-link xlink:href="https://www.biodiversitylibrary.org/item/47349" ext-link-type="uri" xlink:type="simple">https://www.biodiversitylibrary.org/item/47349</ext-link></mixed-citation></ref><ref id="B79"><mixed-citation xmlns:xlink="http://www.w3.org/1999/xlink" xlink:type="simple"><person-group><name name-style="western"><surname>Pfeiffer</surname><given-names>L</given-names></name></person-group> (<year>1860</year>) [1840–1865] [in HC Küster, L Pfeiffer] Die Bulimiden und Achatinen, In Abbildungen nach der Natur. Die gattungen <italic><tp:taxon-name><tp:taxon-name-part taxon-name-part-type="genus">Bulimus</tp:taxon-name-part></tp:taxon-name></italic>, <italic><tp:taxon-name><tp:taxon-name-part taxon-name-part-type="genus">Partula</tp:taxon-name-part></tp:taxon-name></italic>, <italic><tp:taxon-name><tp:taxon-name-part taxon-name-part-type="genus">Achatinella</tp:taxon-name-part></tp:taxon-name></italic>, <italic><tp:taxon-name><tp:taxon-name-part taxon-name-part-type="genus">Achatina</tp:taxon-name-part></tp:taxon-name></italic> und <italic><tp:taxon-name><tp:taxon-name-part taxon-name-part-type="genus">Azeca</tp:taxon-name-part></tp:taxon-name></italic>. In: Küster HC, Ed. Systematisches Conchylien-Cabinet von Martini und Chemnitz. Neu herausgegeben und vervollständigt. Erster Bandes, dreizehnte Abtheilung. 1 (13) [(1, 124)]: iii–xix, 1–359. [pls 1–70] [pp 305–336 (1860), pls 25–29 (1863)] <ext-link xlink:href="https://www.biodiversitylibrary.org/item/106739" ext-link-type="uri" xlink:type="simple">https://www.biodiversitylibrary.org/item/106739</ext-link></mixed-citation></ref><ref id="B12"><mixed-citation xmlns:xlink="http://www.w3.org/1999/xlink" xlink:type="simple"><person-group><name name-style="western"><surname>Benson</surname><given-names>WH</given-names></name></person-group> (<year>1860</year>) On new land-shells from Darjiling, with a series of new Indian species of <tp:taxon-name><tp:taxon-name-part taxon-name-part-type="genus">Achatina</tp:taxon-name-part></tp:taxon-name>. Annals &amp; Magazine of Natural History Series 3 5(30): 460–466. <ext-link xlink:href="10.1080/00222936008697255" ext-link-type="doi" xlink:type="simple">https://doi.org/10.1080/00222936008697255</ext-link></mixed-citation></ref><ref id="B16"><mixed-citation xmlns:xlink="http://www.w3.org/1999/xlink" xlink:type="simple"><person-group><name name-style="western"><surname>Blanford</surname><given-names>WT</given-names></name></person-group> (<year>1865</year>) <article-title>Contributions to Indian Malacology, No. 5. Description of new land shells from Arakan, Pegu, and Ava; with notes on the distributions of described species.</article-title><source>Journal of the Asiatic Society of Bengal</source><volume>34</volume>(<issue>2</issue>): <fpage>66</fpage>–<lpage>105</lpage>. <ext-link xlink:href="https://www.biodiversitylibrary.org/item/114408" ext-link-type="uri" xlink:type="simple">https://www.biodiversitylibrary.org/item/114408</ext-link></mixed-citation></ref><ref id="B1"><mixed-citation xmlns:xlink="http://www.w3.org/1999/xlink" xlink:type="simple"><person-group><name name-style="western"><surname>Adams</surname><given-names>H</given-names></name><name name-style="western"><surname>Adams</surname><given-names>A</given-names></name></person-group> (<year>1855</year>) <source>[1854–1858] The Genera of Recent <tp:taxon-name><tp:taxon-name-part taxon-name-part-type="phylum">Mollusca</tp:taxon-name-part></tp:taxon-name>; Arranged According to their Organization. Volume 2.</source><publisher-name>van Voorst</publisher-name>, <publisher-loc>London</publisher-loc>, <size units="page">661 pp</size>. [pp 93–284 (1855)]</mixed-citation></ref><ref id="B77"><mixed-citation xmlns:xlink="http://www.w3.org/1999/xlink" xlink:type="simple"><person-group><name name-style="western"><surname>Pfeiffer</surname><given-names>L</given-names></name></person-group> (<year>1856</year>) <article-title>Versuch einer Anordnung der Heliceen nach natürlichen Gruppen.</article-title><source>Malakozoologische Blätter</source><volume>2</volume>: <fpage>112</fpage>–<lpage>185</lpage>. <ext-link xlink:href="https://www.biodiversitylibrary.org/item/53876" ext-link-type="uri" xlink:type="simple">https://www.biodiversitylibrary.org/item/53876</ext-link></mixed-citation></ref><ref id="B43"><mixed-citation xmlns:xlink="http://www.w3.org/1999/xlink" xlink:type="simple"><person-group><name name-style="western"><surname>Hanley</surname><given-names>SCT</given-names></name><name name-style="western"><surname>Theobald</surname><given-names>W (1870</given-names></name></person-group> (<year>1870</year>) ; pp 19–28, pls 41–60 (1872); pp 29–34, pls 61–80 (1873). pp 35–48, pls 81–120 (1874); pp 49–56, pls 121–140 (1875); pp 57–65, pls 141–160 (1876)] <ext-link xlink:href="https://www.biodiversitylibrary.org/item/50391" ext-link-type="uri" xlink:type="simple">https://www.biodiversitylibrary.org/item/50391</ext-link></mixed-citation></ref><ref id="B114"><mixed-citation xmlns:xlink="http://www.w3.org/1999/xlink" xlink:type="simple"><person-group><name name-style="western"><surname>von Martens</surname><given-names>E</given-names></name></person-group> (<year>1860</year>) <article-title>On the <tp:taxon-name><tp:taxon-name-part taxon-name-part-type="phylum">Mollusca</tp:taxon-name-part></tp:taxon-name> of Siam.</article-title><source>Proceedings of the Zoological Society of London</source><volume>28</volume>: <fpage>6</fpage>–<lpage>18</lpage>. <ext-link xlink:href="https://www.biodiversitylibrary.org/page/12866504" ext-link-type="uri" xlink:type="simple">https://www.biodiversitylibrary.org/page/12866504</ext-link></mixed-citation></ref><ref id="B69"><mixed-citation xmlns:xlink="http://www.w3.org/1999/xlink" xlink:type="simple"><person-group><name name-style="western"><surname>Nevill</surname><given-names>G</given-names></name></person-group> (<year>1878</year>) <source>Hand list of <tp:taxon-name><tp:taxon-name-part taxon-name-part-type="phylum">Mollusca</tp:taxon-name-part></tp:taxon-name> in the Indian Museum, Calcutta. Part I. <tp:taxon-name><tp:taxon-name-part taxon-name-part-type="class">Gastropoda</tp:taxon-name-part></tp:taxon-name>.</source><publisher-name>Indian Museum</publisher-name>, <publisher-loc>Calcutta</publisher-loc>, <size units="page">338 pp</size>. <ext-link xlink:href="10.5962/bhl.title.11957" ext-link-type="doi" xlink:type="simple">https://doi.org/10.5962/bhl.title.11957</ext-link></mixed-citation></ref><ref id="B36"><mixed-citation xmlns:xlink="http://www.w3.org/1999/xlink" xlink:type="simple">Godwin-Austen (<year>1876</year>) <article-title>On the <tp:taxon-name><tp:taxon-name-part taxon-name-part-type="family">Helicidae</tp:taxon-name-part></tp:taxon-name> collected during the expedition into the Dafla Hills, Assam.</article-title><source>Journal of the Asiatic Society of Bengal</source><volume>45</volume>(<issue>4</issue>): <fpage>311</fpage>–<lpage>184</lpage>. <ext-link xlink:href="https://www.biodiversitylibrary.org/item/114186" ext-link-type="uri" xlink:type="simple">https://www.biodiversitylibrary.org/item/114186</ext-link></mixed-citation></ref><ref id="B82"><mixed-citation xmlns:xlink="http://www.w3.org/1999/xlink" xlink:type="simple"><person-group><name name-style="western"><surname>Pfeiffer</surname><given-names>L</given-names></name><name name-style="western"><surname>Clessin</surname><given-names>S</given-names></name></person-group> (<year>1881</year>) <source>Nomenclator Heliceorum Viventium: quo continetur nomina omnium hujus familiae generum et specierum hodie cognitarum, disposita ex affinitate naturali.</source><publisher-name>Kassel</publisher-name>, <publisher-loc>Fischer</publisher-loc>, <size units="page">617 pp</size>. <ext-link xlink:href="https://www.biodiversitylibrary.org/item/47266" ext-link-type="uri" xlink:type="simple">https://www.biodiversitylibrary.org/item/47266</ext-link></mixed-citation></ref><ref id="B8"><mixed-citation xmlns:xlink="http://www.w3.org/1999/xlink" xlink:type="simple"><person-group><name name-style="western"><surname>Beddome</surname><given-names>CR</given-names></name></person-group> (<year>1906</year>) Notes on Indian and Ceylonese species of <italic><tp:taxon-name><tp:taxon-name-part taxon-name-part-type="genus">Glessula.</tp:taxon-name-part></tp:taxon-name></italic> The Journal of Molluscan Studies 6(3): 160–172. <ext-link xlink:href="10.1093/oxfordjournals.mollus.a066160" ext-link-type="doi" xlink:type="simple">https://doi.org/10.1093/oxfordjournals.mollus.a066160</ext-link></mixed-citation></ref><ref id="B42"><mixed-citation xmlns:xlink="http://www.w3.org/1999/xlink" xlink:type="simple"><person-group><name name-style="western"><surname>Gude</surname><given-names>GK</given-names></name></person-group> (<year>1914</year>) <source><tp:taxon-name><tp:taxon-name-part taxon-name-part-type="phylum">Mollusca</tp:taxon-name-part></tp:taxon-name>-II. <tp:taxon-name><tp:taxon-name-part taxon-name-part-type="family">Trochomorphidae</tp:taxon-name-part></tp:taxon-name>-<tp:taxon-name><tp:taxon-name-part taxon-name-part-type="family">Janellidae</tp:taxon-name-part></tp:taxon-name>. In: Shipley AE, Marshall GAK (Eds) The Fauna of British India, including Ceylon and Burma.</source><publisher-name>Taylor &amp; Francis</publisher-name>, <publisher-loc>London</publisher-loc>, <size units="page">520 pp</size>. <ext-link xlink:href="10.5962/bhl.title.12891" ext-link-type="doi" xlink:type="simple">https://doi.org/10.5962/bhl.title.12891</ext-link></mixed-citation></ref><ref id="B39"><mixed-citation xmlns:xlink="http://www.w3.org/1999/xlink" xlink:type="simple"><person-group><name name-style="western"><surname>Godwin-Austen</surname><given-names>HH</given-names></name></person-group> (<year>1920</year>) Land and freshwater <tp:taxon-name><tp:taxon-name-part taxon-name-part-type="phylum">Mollusca</tp:taxon-name-part></tp:taxon-name> of India, including South Arabia, Baluchistan, Afghanistan, Kashmir, Nepal, Burmah, Pegu, Tenasserim, Malay Peninsula, Ceylon, and other islands of the Indian Ocean. Supplementary to Messrs. Theobald and Hanley’s Conchologia Indica. London, Taylor &amp; Francis, Volume 3, 1–65. [pls 159–165] <ext-link xlink:href="https://www.biodiversitylibrary.org/item/57585" ext-link-type="uri" xlink:type="simple">https://www.biodiversitylibrary.org/item/57585</ext-link></mixed-citation></ref><ref id="B91"><mixed-citation xmlns:xlink="http://www.w3.org/1999/xlink" xlink:type="simple"><person-group><name name-style="western"><surname>Ramakrishna</surname></name><name name-style="western"><surname>Mitra</surname><given-names>SC</given-names></name><name name-style="western"><surname>Dey</surname><given-names>A</given-names></name></person-group> (<year>2010</year>) Annotated checklist of Indian land molluscs. Occasional paper no. 306. Zoological Survey of India, 359 pp.</mixed-citation></ref></ref-list></tp:taxon-treatment>
