# Supplementary material for: ﻿Contributions on a small collection of the former Subulinidae Fischer & Crosse, 1877 (Eupulmonata, Achatinoidea) with catalogue of the Glessula and Rishetia species recorded from Myanmar
Source: Zookeys. 2024 Jul 30;1208:173–239. doi: 10.3897/zookeys.1208.116083 (PMC11303849; doi:10.3897/zookeys.1208.116083)
Supplement: XML Treatment for Glessula feddeni [file zookeys.1208.116083-treatment14.xml]

<!DOCTYPE tp:taxon-treatment
  PUBLIC "-//TaxonX//DTD Taxonomic Treatment Publishing DTD v0 20100105//EN" "tax-treatment-NSO.dtd">
<tp:taxon-treatment xmlns:tp="http://www.plazi.org/taxpub"><tp:treatment-meta><kwd-group><label>Taxon classification</label><kwd>
              <named-content content-type="kingdom">Animalia</named-content>
            </kwd><kwd>
              <named-content content-type="order">Stylommatophora</named-content>
            </kwd><kwd>
              <named-content content-type="family">Subulinidae</named-content>
            </kwd></kwd-group><mixed-citation publication-type="journal"><person-group><name><surname>Man</surname><given-names>Nem Sian</given-names></name><name><surname>Ablett</surname><given-names>Jonathan D.</given-names></name><name><surname>Lwin</surname><given-names>Ngwe</given-names></name><name><surname>Sutcharit</surname><given-names>Chirasak</given-names></name><name><surname>Panha</surname><given-names>Somsak</given-names></name></person-group><article-title>﻿Contributions on a small collection of the former <tp:taxon-name><tp:taxon-name-part taxon-name-part-type="family">Subulinidae</tp:taxon-name-part></tp:taxon-name> Fischer &amp; Crosse, 1877 (<tp:taxon-name><tp:taxon-name-part taxon-name-part-type="suborder">Eupulmonata</tp:taxon-name-part></tp:taxon-name>, <tp:taxon-name><tp:taxon-name-part taxon-name-part-type="superfamily">Achatinoidea</tp:taxon-name-part></tp:taxon-name>) with catalogue of the <italic><tp:taxon-name><tp:taxon-name-part taxon-name-part-type="genus" reg="Glessula">Glessula</tp:taxon-name-part></tp:taxon-name></italic> and <italic><tp:taxon-name><tp:taxon-name-part taxon-name-part-type="genus" reg="Rishetia">Rishetia</tp:taxon-name-part></tp:taxon-name></italic> species recorded from Myanmar</article-title><source>Zookeys</source><day>30</day><month>07</month><year>2024</year><volume>1208</volume><fpage>173</fpage><lpage>239</lpage><pub-id pub-id-type="doi">10.3897/zookeys.1208.116083</pub-id></mixed-citation></tp:treatment-meta><tp:nomenclature><label>﻿﻿10</label><tp:taxon-name>
            <object-id xmlns:xlink="http://www.w3.org/1999/xlink" content-type="arpha" xlink:type="simple">6E266811-260D-5961-9498-F61E9264945F</object-id>
            <tp:taxon-name-part taxon-name-part-type="genus" reg="Glessula">Glessula</tp:taxon-name-part>
            <tp:taxon-name-part taxon-name-part-type="species" reg="feddeni">feddeni</tp:taxon-name-part>
          </tp:taxon-name><tp:taxon-authority>Godwin-Austen, 1920</tp:taxon-authority><xref ref-type="fig" rid="F6">Fig. 6</xref><xref ref-type="table" rid="T1">, Table 1</xref><tp:nomenclature-citation-list><tp:nomenclature-citation><tp:taxon-name>
                <tp:taxon-name-part taxon-name-part-type="genus" reg="Glessula">Glessula</tp:taxon-name-part>
                <tp:taxon-name-part taxon-name-part-type="species" reg="feddeni">feddeni</tp:taxon-name-part>
              </tp:taxon-name><comment>Godwin-Austen, 1920: 58, pl. 162, fig. 15. Type locality: Shan Hills [Shan State, Myanmar].</comment></tp:nomenclature-citation><tp:nomenclature-citation><tp:taxon-name>
                <tp:taxon-name-part taxon-name-part-type="genus" reg="Glessula">Glessula</tp:taxon-name-part>
                <tp:taxon-name-part taxon-name-part-type="species" reg="feddeni">feddeni</tp:taxon-name-part>
              </tp:taxon-name><comment>var.—<xref ref-type="bibr" rid="B39">Godwin-Austen 1920</xref>: 58, pl. 163, fig. 14.</comment></tp:nomenclature-citation></tp:nomenclature-citation-list></tp:nomenclature><tp:treatment-sec sec-type="Type specimens" id="SECID0EJYCI"><title>Type specimens.</title><p><bold><italic>Syntypes</italic></bold><named-content xmlns:xlink="http://www.w3.org/1999/xlink" content-type="dwc:institutional_code" xlink:title="The Natural History Museum, London" xlink:href="http://grbio.org/institution/natural-history-museum-london" xlink:type="simple">NHMUK</named-content> 1906.2.2.261 [re-registered in error as 1985142] (5 shells; Fig. <xref ref-type="fig" rid="F6">6A, B</xref>) ex. Blanford ex. Godwin-Austen collection from the Shan Hills, E. of Ava.</p></tp:treatment-sec><tp:treatment-sec sec-type="material" id="SECID0E4YCI"><title>Other material.</title><p><named-content xmlns:xlink="http://www.w3.org/1999/xlink" content-type="dwc:institutional_code" xlink:title="The Natural History Museum, London" xlink:href="http://grbio.org/institution/natural-history-museum-london" xlink:type="simple">NHMUK</named-content> 1906.3.3.41 (1 shell; Fig. <xref ref-type="fig" rid="F6">6C</xref>) ex. Blanford ex. Fedden collection labelled as ‘var.’ from the Shan Hills. Limestone hills (Apache Cement Factory), Pyinyaung Village, Meiktila District, Mandalay Region, Myanmar (<named-content xmlns:xlink="http://www.w3.org/1999/xlink" content-type="dwc:verbatimCoordinates" xlink:type="simple"><named-content content-type="geo-json" specific-use="{&#34;type&#34;:&#34;Point&#34;,&#34;coordinates&#34;:[96.393083,20.827528]}" id="NCID0EPZCI" xlink:type="simple">20°49'39.1"N, 96°23'35.1"E</named-content></named-content>): <named-content xmlns:xlink="http://www.w3.org/1999/xlink" content-type="dwc:institutional_code" xlink:title="Chulalongkorn University, Museum of Zoology" xlink:href="http://grbio.org/institution/chulalongkorn-university-museum-natural-history" xlink:type="simple">CUMZ</named-content> 13068 (8 shells; Fig. <xref ref-type="fig" rid="F6">6D–F</xref>).</p><fig id="F6" position="float" orientation="portrait"><object-id xmlns:xlink="http://www.w3.org/1999/xlink" content-type="doi" xlink:type="simple">10.3897/zookeys.1208.116083.figure6</object-id><object-id xmlns:xlink="http://www.w3.org/1999/xlink" content-type="arpha" xlink:type="simple">F745B90E-6BB9-5F27-9791-E4503B95F91D</object-id><label>Figure 6.</label><caption><p><bold>A–F</bold><italic><tp:taxon-name><tp:taxon-name-part taxon-name-part-type="genus" reg="Glessula">Glessula</tp:taxon-name-part><tp:taxon-name-part taxon-name-part-type="species" reg="feddeni">feddeni</tp:taxon-name-part></tp:taxon-name></italic><bold>A, B</bold> syntypes <named-content xmlns:xlink="http://www.w3.org/1999/xlink" content-type="dwc:institutional_code" xlink:title="The Natural History Museum, London" xlink:href="http://grbio.org/institution/natural-history-museum-london" xlink:type="simple">NHMUK</named-content> 1906.2.2.261 from Shan Hills, E. of Ava <bold>C</bold> specimen <named-content xmlns:xlink="http://www.w3.org/1999/xlink" content-type="dwc:institutional_code" xlink:title="The Natural History Museum, London" xlink:href="http://grbio.org/institution/natural-history-museum-london" xlink:type="simple">NHMUK</named-content> 1906.3.3.41 from Shan Hills and <bold>D–F</bold> specimen <named-content xmlns:xlink="http://www.w3.org/1999/xlink" content-type="dwc:institutional_code" xlink:title="Chulalongkorn University, Museum of Zoology" xlink:href="http://grbio.org/institution/chulalongkorn-university-museum-natural-history" xlink:type="simple">CUMZ</named-content> 13068 from Pyinyaung Village, Mandalay Region, Myanmar.</p></caption><graphic xmlns:xlink="http://www.w3.org/1999/xlink" xlink:href="zookeys-1208-173_article-116083__-g006.jpg" position="float" orientation="portrait" xlink:type="simple" id="oo_1104504.jpg"><uri content-type="original_file" xlink:type="simple">https://binary.pensoft.net/fig/1104504</uri></graphic></fig></tp:treatment-sec><tp:treatment-sec sec-type="description" id="SECID0EM2CI"><title>Description.</title><p>Shell globosely conical, solid, glossy, brownish colour, and with 6½–7 whorls. Apex slightly pointed; protoconch ~ 2 whorls with smooth surface; subsequent whorls with strong, oblique, and equally spaced radial grooves that more distinct near suture. Spire attenuated, turreted and pointed; whorls flatly convex; suture deep; last two whorls almost equal and largest. Aperture narrowly and obliquely ovate; parietal wall straight; peristome white and thickened; columella short, concave, slightly twisted, and truncated. Umbilicus closed.</p></tp:treatment-sec><tp:treatment-sec sec-type="distribution" id="SECID0ER2CI"><title>Distribution.</title><p>This species was originally described from ‘Shan Hills’, but the precise type locality was not provided. In this study, <italic><tp:taxon-name><tp:taxon-name-part taxon-name-part-type="genus" reg="Glessula">G.</tp:taxon-name-part><tp:taxon-name-part taxon-name-part-type="species" reg="feddeni">feddeni</tp:taxon-name-part></tp:taxon-name></italic> was located in the Mandalay Region adjacent to the Shan Hills.</p></tp:treatment-sec><tp:treatment-sec sec-type="remarks" id="SECID0EC3CI"><title>Remarks.</title><p><xref ref-type="bibr" rid="B39">Godwin-Austen (1920)</xref> clearly states the catalogue number ‘Type No. 261.06.2.2’ (<named-content xmlns:xlink="http://www.w3.org/1999/xlink" content-type="dwc:institutional_code" xlink:title="The Natural History Museum, London" xlink:href="http://grbio.org/institution/natural-history-museum-london" xlink:type="simple">NHMUK</named-content> 1906.2.2.261) from the Shan Hills. The original description included an illustration and two sets of measurements. The Godwin-Austen’s type lot in the <named-content xmlns:xlink="http://www.w3.org/1999/xlink" content-type="dwc:institutional_code" xlink:title="The Natural History Museum, London" xlink:href="http://grbio.org/institution/natural-history-museum-london" xlink:type="simple">NHMUK</named-content> consists of five shells with an original handwritten label stating ‘Type’. The two specimens with the largest shell height closest to the given measurements are here illustrated together with another shell from the syntype lot.</p><p><xref ref-type="bibr" rid="B39">Godwin-Austen (1920</xref>: 58, pl. 163, fig. 14) also recognised another variety as ‘var.’ and illustrated specimen lot ‘No. 41.06.3.3’ (<named-content xmlns:xlink="http://www.w3.org/1999/xlink" content-type="dwc:institutional_code" xlink:title="The Natural History Museum, London" xlink:href="http://grbio.org/institution/natural-history-museum-london" xlink:type="simple">NHMUK</named-content> 1906.3.3.41). Nevertheless, this entity has never been properly made available. The specimen lot <named-content xmlns:xlink="http://www.w3.org/1999/xlink" content-type="dwc:institutional_code" xlink:title="The Natural History Museum, London" xlink:href="http://grbio.org/institution/natural-history-museum-london" xlink:type="simple">NHMUK</named-content> 1906.3.3.41 (Fig. <xref ref-type="fig" rid="F6">6C</xref>) labelled as ‘var.’ is excluded from the type series of this nominal species (ICZN 1999: Art. 72.4.1). However, this specimen has a more slender shell than the type series (Fig. <xref ref-type="fig" rid="F6">6A, B</xref>) and is possibly more closely related to <italic><tp:taxon-name><tp:taxon-name-part taxon-name-part-type="genus" reg="Glessula">G.</tp:taxon-name-part><tp:taxon-name-part taxon-name-part-type="species" reg="latestriata">latestriata</tp:taxon-name-part></tp:taxon-name></italic>, which is also distributed in the Shan State.</p></tp:treatment-sec><tp:treatment-sec><!--Section generated to contain objects referenced in tp:taxon-treatment.--><table-wrap id="T1" position="float" orientation="portrait"><label>Table 1.</label><caption><p>Shell measurements of subulinid species examined in this study. <abbrev xmlns:xlink="http://www.w3.org/1999/xlink" xlink:title="shell height" id="ABBRID0EXEAE" xlink:type="simple">SH</abbrev>: shell height; <abbrev xmlns:xlink="http://www.w3.org/1999/xlink" xlink:title="shell width" id="ABBRID0E2EAE" xlink:type="simple">SW</abbrev>: shell width. The localities numbers are indicated in Fig. <xref ref-type="fig" rid="F1">1</xref>.</p></caption><table id="TID0EWUCK" rules="all"><tbody><tr><th rowspan="2" colspan="1">Species, locality no., and <named-content xmlns:xlink="http://www.w3.org/1999/xlink" content-type="dwc:institutional_code" xlink:title="Chulalongkorn University, Museum of Zoology" xlink:href="http://grbio.org/institution/chulalongkorn-university-museum-natural-history" xlink:type="simple">CUMZ</named-content> no.</th><th rowspan="2" colspan="1">No. of specimens</th><th rowspan="1" colspan="2">Ranges, mean ± S.D. in mm</th><th rowspan="2" colspan="1"><abbrev xmlns:xlink="http://www.w3.org/1999/xlink" xlink:title="shell height" id="ABBRID0E2FAE" xlink:type="simple">SH</abbrev>/<abbrev xmlns:xlink="http://www.w3.org/1999/xlink" xlink:title="shell width" id="ABBRID0E6FAE" xlink:type="simple">SW</abbrev> ratio</th><th rowspan="2" colspan="1">No. of whorls</th></tr><tr><th rowspan="1" colspan="1">Shell height</th><th rowspan="1" colspan="1">Shell width</th></tr><tr><td rowspan="1" colspan="6">
                  <italic>
                    <tp:taxon-name><tp:taxon-name-part taxon-name-part-type="genus" reg="Allopeas">Allopeas</tp:taxon-name-part><tp:taxon-name-part taxon-name-part-type="species" reg="gracile">gracile</tp:taxon-name-part></tp:taxon-name>
                  </italic>
                </td></tr><tr><td rowspan="1" colspan="1">1. Pyinyaung Village, Meiktila, Mandalay (13066)</td><td rowspan="1" colspan="1">8</td><td rowspan="1" colspan="1">9.8–12.1 10.76 ± 0.92</td><td rowspan="1" colspan="1">2.9–3.3 3.08 ± 0.169</td><td rowspan="1" colspan="1">3.37–3.78 3.48 ± 0.17</td><td rowspan="1" colspan="1">7½–8</td></tr><tr><td rowspan="1" colspan="6">
                  <italic>
                    <tp:taxon-name><tp:taxon-name-part taxon-name-part-type="genus" reg="Glessula">Glessula</tp:taxon-name-part><tp:taxon-name-part taxon-name-part-type="species" reg="blanfordiana">blanfordiana</tp:taxon-name-part></tp:taxon-name>
                  </italic>
                </td></tr><tr><td rowspan="1" colspan="1">2. Aik Kham Cave, Taunggyi, Shan (13067)</td><td rowspan="1" colspan="1">3</td><td rowspan="1" colspan="1">7.7–8.6 8.16 ± 0.47</td><td rowspan="1" colspan="1">3.7–3.9 3.81 ± 0.08</td><td rowspan="1" colspan="1">2.05–2.26 2.141 ± 0.10</td><td rowspan="1" colspan="1">6–6½</td></tr><tr><td rowspan="1" colspan="6">
                  <italic>
                    <tp:taxon-name><tp:taxon-name-part taxon-name-part-type="genus" reg="Glessula">Glessula</tp:taxon-name-part><tp:taxon-name-part taxon-name-part-type="species" reg="feddeni">feddeni</tp:taxon-name-part></tp:taxon-name>
                  </italic>
                </td></tr><tr><td rowspan="1" colspan="1">1. Pyinyaung Village, Meiktila, Mandalay (13068)</td><td rowspan="1" colspan="1">8</td><td rowspan="1" colspan="1">7.8–10.8 9.72 ± 1.14</td><td rowspan="1" colspan="1">4.0–4.8 4.47 ± 0.33</td><td rowspan="1" colspan="1">1.95–2.25 2.16 ± 0.11</td><td rowspan="1" colspan="1">6½ –7</td></tr><tr><td rowspan="1" colspan="6">
                  <italic>
                    <tp:taxon-name><tp:taxon-name-part taxon-name-part-type="genus" reg="Glessula">Glessula</tp:taxon-name-part><tp:taxon-name-part taxon-name-part-type="species" reg="gemma">gemma</tp:taxon-name-part></tp:taxon-name>
                  </italic>
                </td></tr><tr><td rowspan="1" colspan="1">3. Montawa Cave, Taunggyi, Shan (13069)</td><td rowspan="1" colspan="1">5</td><td rowspan="1" colspan="1">8.7–9.2 8.99 ± 0.28</td><td rowspan="1" colspan="1">3.4–3.9 3.61 ± 0.22</td><td rowspan="1" colspan="1">2.37–2.58 2.49 ± 0.09</td><td rowspan="1" colspan="1">6½–7</td></tr><tr><td rowspan="1" colspan="6">
                  <italic>
                    <tp:taxon-name><tp:taxon-name-part taxon-name-part-type="genus" reg="Glessula">Glessula</tp:taxon-name-part><tp:taxon-name-part taxon-name-part-type="species" reg="latestriata">latestriata</tp:taxon-name-part></tp:taxon-name>
                  </italic>
                </td></tr><tr><td rowspan="1" colspan="1">4. Thale Cumon Temple, Kalaw City, Shan (13070)</td><td rowspan="2" colspan="1">4</td><td rowspan="1" colspan="1">8.4–10.8</td><td rowspan="1" colspan="1">4.0–4.7</td><td rowspan="1" colspan="1">1.86–2.31</td><td rowspan="2" colspan="1">6½–7</td></tr><tr><td rowspan="1" colspan="1">5. Ywangan Village, near Lin Way Monastery, Kalaw, Shan (13071)</td><td rowspan="1" colspan="1">9.22 ± 1.14</td><td rowspan="1" colspan="1">4.51 ± 0.18</td><td rowspan="1" colspan="1">2.04 ± 0.23</td></tr><tr><td rowspan="1" colspan="6"><italic><tp:taxon-name><tp:taxon-name-part taxon-name-part-type="genus" reg="Glessula">Glessula</tp:taxon-name-part><tp:taxon-name-part taxon-name-part-type="species" reg="mandalayensis">mandalayensis</tp:taxon-name-part></tp:taxon-name></italic> sp. nov.</td></tr><tr><td rowspan="1" colspan="1">1. Pyinyaung Village, Meiktila, Mandalay (13072, 13073)</td><td rowspan="1" colspan="1">30</td><td rowspan="1" colspan="1">13.3–16.0 14.32 ± 0.72</td><td rowspan="1" colspan="1">6.7–7.8 7.19 ± 0.30</td><td rowspan="1" colspan="1">1.87–2.12 1.99 ± 00.07</td><td rowspan="1" colspan="1">6–7</td></tr><tr><td rowspan="1" colspan="6">
                  <italic>
                    <tp:taxon-name><tp:taxon-name-part taxon-name-part-type="genus" reg="Opeas">Opeas</tp:taxon-name-part><tp:taxon-name-part taxon-name-part-type="species" reg="filiforme">filiforme</tp:taxon-name-part></tp:taxon-name>
                  </italic>
                </td></tr><tr><td rowspan="1" colspan="1">6. Phra (Buddha) Cave, Tanintharyi (13074)</td><td rowspan="1" colspan="1">15</td><td rowspan="1" colspan="1">8.1–11.2 9.51 ± 1.00</td><td rowspan="1" colspan="1">2.4–3.4 2.82 ± 0.30</td><td rowspan="1" colspan="1">3.32–3.49 3.37 ± 0.05</td><td rowspan="1" colspan="1">7½–8</td></tr><tr><td rowspan="1" colspan="6">
                  <italic>
                    <tp:taxon-name><tp:taxon-name-part taxon-name-part-type="genus" reg="Paropeas">Paropeas</tp:taxon-name-part><tp:taxon-name-part taxon-name-part-type="species" reg="turricula">turricula</tp:taxon-name-part></tp:taxon-name>
                  </italic>
                </td></tr><tr><td rowspan="1" colspan="1">6. Phra (Buddha) Cave, Tanintharyi (13075)</td><td rowspan="2" colspan="1">3</td><td rowspan="1" colspan="1">11.7–15.0</td><td rowspan="1" colspan="1">3.00–3.90</td><td rowspan="1" colspan="1">3.78–3.9</td><td rowspan="2" colspan="1">8, 8½</td></tr><tr><td rowspan="1" colspan="1">7. Lampane Village, Tanintharyi (13076)</td><td rowspan="1" colspan="1">13.00 ± 1.72</td><td rowspan="1" colspan="1">3.4 ± 0.45</td><td rowspan="1" colspan="1">3.84 ± 0.58</td></tr><tr><td rowspan="1" colspan="6">
                  <italic>
                    <tp:taxon-name><tp:taxon-name-part taxon-name-part-type="genus" reg="Paropeas">Paropeas</tp:taxon-name-part><tp:taxon-name-part taxon-name-part-type="species" reg="walkeri">walkeri</tp:taxon-name-part></tp:taxon-name>
                  </italic>
                </td></tr><tr><td rowspan="1" colspan="1">2. Aik Kham Cave, Taunggyi, Shan (13077)</td><td rowspan="2" colspan="1">5</td><td rowspan="1" colspan="1">8.4–15.3</td><td rowspan="1" colspan="1">3.3–3.8</td><td rowspan="1" colspan="1">2.54–4.02</td><td rowspan="2" colspan="1">8–8½</td></tr><tr><td rowspan="1" colspan="1">5. Ywangan Village, near Lin Way Monastery, Kalaw, Shan (13078)</td><td rowspan="1" colspan="1">12.65 ± 1.76</td><td rowspan="1" colspan="1">3.54 ± 0.22</td><td rowspan="1" colspan="1">3.54± 0.56</td></tr><tr><td rowspan="1" colspan="6"><italic><tp:taxon-name><tp:taxon-name-part taxon-name-part-type="genus" reg="Tortaxis">Tortaxis</tp:taxon-name-part><tp:taxon-name-part taxon-name-part-type="species" reg="cylindropsis">cylindropsis</tp:taxon-name-part></tp:taxon-name></italic> sp. nov.</td></tr><tr><td rowspan="1" colspan="1">8. Parpant area, Taunggyi, Shan (13079, 13080)</td><td rowspan="1" colspan="1">35</td><td rowspan="1" colspan="1">9.3–11.7 10.29 ± 1.06</td><td rowspan="1" colspan="1">2.1–2.5 2.27± 0.16</td><td rowspan="1" colspan="1">4.11–5.00 4.53 ± 0.39</td><td rowspan="1" colspan="1">8–9½</td></tr><tr><td rowspan="1" colspan="6">
                  <italic>
                    <tp:taxon-name><tp:taxon-name-part taxon-name-part-type="genus" reg="Zootecus">Zootecus</tp:taxon-name-part><tp:taxon-name-part taxon-name-part-type="species" reg="pullus">pullus</tp:taxon-name-part></tp:taxon-name>
                  </italic>
                </td></tr><tr><td rowspan="1" colspan="1">9. Dhammayazaka Pagoda, Bagan, Mandalay (13081, 13082)</td><td rowspan="1" colspan="1">90</td><td rowspan="1" colspan="1">11.2–13.3 11.99 ± 0.75</td><td rowspan="1" colspan="1">4.3–4.8 4.55 ± 0.16</td><td rowspan="1" colspan="1">2.48–2.80 2.63 ±0.14</td><td rowspan="1" colspan="1">8–9½</td></tr></tbody></table></table-wrap><fig id="F1" position="float" orientation="portrait"><object-id xmlns:xlink="http://www.w3.org/1999/xlink" content-type="doi" xlink:type="simple">10.3897/zookeys.1208.116083.figure1</object-id><object-id xmlns:xlink="http://www.w3.org/1999/xlink" content-type="arpha" xlink:type="simple">B78C8B67-1684-5FA3-97A1-DA7B3789E135</object-id><label>Figure 1.</label><caption><p>Approximate collecting localities of the subulinids from Myanmar examined in this study (right), inset figure (upper right) indicates the collecting site from Shan State, and living snails (lower right) of <italic><tp:taxon-name><tp:taxon-name-part taxon-name-part-type="genus" reg="Glessula">Glessula</tp:taxon-name-part><tp:taxon-name-part taxon-name-part-type="species" reg="mandalayensis">mandalayensis</tp:taxon-name-part></tp:taxon-name></italic> sp. nov., paratype <abbrev xmlns:xlink="http://www.w3.org/1999/xlink" content-type="institution" xlink:title="Chulalongkorn University, Museum of Zoology" id="ABBRID0ESBAE" xlink:type="simple">CUMZ</abbrev> 13073 from Pyinyaung Village, Mandalay Region, Myanmar (<abbrev xmlns:xlink="http://www.w3.org/1999/xlink" xlink:title="shell height" id="ABBRID0EXBAE" xlink:type="simple">SH</abbrev> ~ 14 mm). The numbers correspond to localities listed in Table <xref ref-type="table" rid="T1">1</xref>.</p></caption><graphic xmlns:xlink="http://www.w3.org/1999/xlink" xlink:href="zookeys-1208-173_article-116083__-g001.jpg" position="float" orientation="portrait" xlink:type="simple" id="oo_1104499.jpg"><uri content-type="original_file" xlink:type="simple">https://binary.pensoft.net/fig/1104499</uri></graphic></fig></tp:treatment-sec><ref-list><ref id="B39"><mixed-citation xmlns:xlink="http://www.w3.org/1999/xlink" xlink:type="simple"><person-group><name name-style="western"><surname>Godwin-Austen</surname><given-names>HH</given-names></name></person-group> (<year>1920</year>) Land and freshwater <tp:taxon-name><tp:taxon-name-part taxon-name-part-type="phylum">Mollusca</tp:taxon-name-part></tp:taxon-name> of India, including South Arabia, Baluchistan, Afghanistan, Kashmir, Nepal, Burmah, Pegu, Tenasserim, Malay Peninsula, Ceylon, and other islands of the Indian Ocean. Supplementary to Messrs. Theobald and Hanley’s Conchologia Indica. London, Taylor &amp; Francis, Volume 3, 1–65. [pls 159–165] <ext-link xlink:href="https://www.biodiversitylibrary.org/item/57585" ext-link-type="uri" xlink:type="simple">https://www.biodiversitylibrary.org/item/57585</ext-link></mixed-citation></ref></ref-list></tp:taxon-treatment>
