# Supplementary material for: ﻿Contributions on a small collection of the former Subulinidae Fischer & Crosse, 1877 (Eupulmonata, Achatinoidea) with catalogue of the Glessula and Rishetia species recorded from Myanmar
Source: Zookeys. 2024 Jul 30;1208:173–239. doi: 10.3897/zookeys.1208.116083 (PMC11303849; doi:10.3897/zookeys.1208.116083)
Supplement: XML Treatment for Glessula gemma [file zookeys.1208.116083-treatment15.xml]

<!DOCTYPE tp:taxon-treatment
  PUBLIC "-//TaxonX//DTD Taxonomic Treatment Publishing DTD v0 20100105//EN" "tax-treatment-NSO.dtd">
<tp:taxon-treatment xmlns:tp="http://www.plazi.org/taxpub"><tp:treatment-meta><kwd-group><label>Taxon classification</label><kwd>
              <named-content content-type="kingdom">Animalia</named-content>
            </kwd><kwd>
              <named-content content-type="order">Stylommatophora</named-content>
            </kwd><kwd>
              <named-content content-type="family">Subulinidae</named-content>
            </kwd></kwd-group><mixed-citation publication-type="journal"><person-group><name><surname>Man</surname><given-names>Nem Sian</given-names></name><name><surname>Ablett</surname><given-names>Jonathan D.</given-names></name><name><surname>Lwin</surname><given-names>Ngwe</given-names></name><name><surname>Sutcharit</surname><given-names>Chirasak</given-names></name><name><surname>Panha</surname><given-names>Somsak</given-names></name></person-group><article-title>﻿Contributions on a small collection of the former <tp:taxon-name><tp:taxon-name-part taxon-name-part-type="family">Subulinidae</tp:taxon-name-part></tp:taxon-name> Fischer &amp; Crosse, 1877 (<tp:taxon-name><tp:taxon-name-part taxon-name-part-type="suborder">Eupulmonata</tp:taxon-name-part></tp:taxon-name>, <tp:taxon-name><tp:taxon-name-part taxon-name-part-type="superfamily">Achatinoidea</tp:taxon-name-part></tp:taxon-name>) with catalogue of the <italic><tp:taxon-name><tp:taxon-name-part taxon-name-part-type="genus" reg="Glessula">Glessula</tp:taxon-name-part></tp:taxon-name></italic> and <italic><tp:taxon-name><tp:taxon-name-part taxon-name-part-type="genus" reg="Rishetia">Rishetia</tp:taxon-name-part></tp:taxon-name></italic> species recorded from Myanmar</article-title><source>Zookeys</source><day>30</day><month>07</month><year>2024</year><volume>1208</volume><fpage>173</fpage><lpage>239</lpage><pub-id pub-id-type="doi">10.3897/zookeys.1208.116083</pub-id></mixed-citation></tp:treatment-meta><tp:nomenclature><label>﻿﻿11</label><tp:taxon-name>
            <object-id xmlns:xlink="http://www.w3.org/1999/xlink" content-type="arpha" xlink:type="simple">564D9BB6-9C40-5DD7-A49E-44B00E351BD9</object-id>
            <tp:taxon-name-part taxon-name-part-type="genus" reg="Glessula">Glessula</tp:taxon-name-part>
            <tp:taxon-name-part taxon-name-part-type="species" reg="gemma">gemma</tp:taxon-name-part>
          </tp:taxon-name><tp:taxon-authority>(Reeve, 1850)</tp:taxon-authority><xref ref-type="fig" rid="F7">Fig. 7A–D</xref><xref ref-type="table" rid="T1">, Table 1</xref><tp:nomenclature-citation-list><tp:nomenclature-citation><tp:taxon-name>
                <tp:taxon-name-part taxon-name-part-type="genus" reg="Achatina">Achatina</tp:taxon-name-part>
                <tp:taxon-name-part taxon-name-part-type="species" reg="gemma">gemma</tp:taxon-name-part>
              </tp:taxon-name><comment>Reeve, 1850: pl. 22, fig. 123 (Benson MSS). Type locality: Barrackpore, Bengal. <xref ref-type="bibr" rid="B76">Pfeiffer 1853</xref>: 496. <xref ref-type="bibr" rid="B12">Benson 1860</xref>: 464.</comment></tp:nomenclature-citation><tp:nomenclature-citation><tp:taxon-name><tp:taxon-name-part taxon-name-part-type="genus" reg="Oleacina">Oleacina</tp:taxon-name-part> (<tp:taxon-name-part taxon-name-part-type="subgenus" reg="Electra">Electra</tp:taxon-name-part>) <tp:taxon-name-part taxon-name-part-type="species" reg="gemma">gemma</tp:taxon-name-part></tp:taxon-name><comment>—<xref ref-type="bibr" rid="B1">Adams and Adams 1855</xref>: 105.</comment></tp:nomenclature-citation><tp:nomenclature-citation><tp:taxon-name><tp:taxon-name-part taxon-name-part-type="genus" reg="Achatina">Achatina</tp:taxon-name-part> (<tp:taxon-name-part taxon-name-part-type="subgenus" reg="Electra">Electra</tp:taxon-name-part>) <tp:taxon-name-part taxon-name-part-type="species" reg="gemma">gemma</tp:taxon-name-part></tp:taxon-name><comment>—<xref ref-type="bibr" rid="B77">Pfeiffer 1856</xref>: 168. <xref ref-type="bibr" rid="B43">Hanley and Theobald 1870</xref>: 17, pl. 36, fig. 7.</comment></tp:nomenclature-citation><tp:nomenclature-citation><tp:taxon-name><tp:taxon-name-part taxon-name-part-type="genus" reg="Cionella">Cionella</tp:taxon-name-part> (<tp:taxon-name-part taxon-name-part-type="subgenus" reg="Glessula">Glessula</tp:taxon-name-part>) <tp:taxon-name-part taxon-name-part-type="species" reg="gemma">gemma</tp:taxon-name-part></tp:taxon-name><comment>—<xref ref-type="bibr" rid="B114">von Martens 1860</xref>: 254.</comment></tp:nomenclature-citation><tp:nomenclature-citation><tp:taxon-name><tp:taxon-name-part taxon-name-part-type="genus" reg="Stenogyra">Stenogyra</tp:taxon-name-part> (<tp:taxon-name-part taxon-name-part-type="subgenus" reg="Glessula">Glessula</tp:taxon-name-part>) <tp:taxon-name-part taxon-name-part-type="species" reg="gemma">gemma</tp:taxon-name-part></tp:taxon-name><comment>—<xref ref-type="bibr" rid="B69">Nevill 1878</xref>: 170.</comment></tp:nomenclature-citation><tp:nomenclature-citation><tp:taxon-name>
                <tp:taxon-name-part taxon-name-part-type="genus" reg="Glessula">Glessula</tp:taxon-name-part>
                <tp:taxon-name-part taxon-name-part-type="species" reg="gemma">gemma</tp:taxon-name-part>
              </tp:taxon-name><comment>—<xref ref-type="bibr" rid="B82">Pfeiffer and Clessin 1881</xref>: 331. <xref ref-type="bibr" rid="B8">Beddome 1906</xref>: 169. Pilsbry 1909: 97, pl. 13, figs 1, 3. <xref ref-type="bibr" rid="B42">Gude 1914</xref>: 428. <xref ref-type="bibr" rid="B39">Godwin-Austen 1920</xref>: 22. <xref ref-type="bibr" rid="B90">Raheem et al. 2014</xref>: 124, figs 78b, 79c, d. <xref ref-type="bibr" rid="B88">Preece et al. 2022</xref>: 235, 236.</comment></tp:nomenclature-citation></tp:nomenclature-citation-list></tp:nomenclature><tp:treatment-sec sec-type="Type specimen" id="SECID0EZDDI"><title>Type specimen.</title><p>The type specimen could not be located in the <abbrev xmlns:xlink="http://www.w3.org/1999/xlink" content-type="institution" xlink:title="University Museum of Zoology Cambridge, Cambridge" id="ABBRID0E6DDI" xlink:type="simple">UMZC</abbrev> nor in the <named-content xmlns:xlink="http://www.w3.org/1999/xlink" content-type="dwc:institutional_code" xlink:title="The Natural History Museum, London" xlink:href="http://grbio.org/institution/natural-history-museum-london" xlink:type="simple">NHMUK</named-content> collections (<xref ref-type="bibr" rid="B90">Raheem et al. 2014</xref>; <xref ref-type="bibr" rid="B88">Preece et al. 2022</xref>).</p></tp:treatment-sec><tp:treatment-sec sec-type="material" id="SECID0EREDI"><title>Other material.</title><p><named-content xmlns:xlink="http://www.w3.org/1999/xlink" content-type="dwc:institutional_code" xlink:title="The Natural History Museum, London" xlink:href="http://grbio.org/institution/natural-history-museum-london" xlink:type="simple">NHMUK</named-content> 1946.10.16.45–53 (9 shells; Fig. <xref ref-type="fig" rid="F7">7A, B</xref>) ex. Benson collection from Bengal. Montawa Cave, Taunggyi City, Taunggyi District, Shan State, Myanmar. (<named-content xmlns:xlink="http://www.w3.org/1999/xlink" content-type="dwc:verbatimCoordinates" xlink:type="simple"><named-content content-type="geo-json" specific-use="{&#34;type&#34;:&#34;Point&#34;,&#34;coordinates&#34;:[97.017611,20.754417]}" id="NCID0EDFDI" xlink:type="simple">20°45'15.9"N, 97°1'3.4"E</named-content></named-content>): <named-content xmlns:xlink="http://www.w3.org/1999/xlink" content-type="dwc:institutional_code" xlink:title="Chulalongkorn University, Museum of Zoology" xlink:href="http://grbio.org/institution/chulalongkorn-university-museum-natural-history" xlink:type="simple">CUMZ</named-content> 13069 (5 shells; Fig. <xref ref-type="fig" rid="F7">7C, D</xref>).</p><fig id="F7" position="float" orientation="portrait"><object-id xmlns:xlink="http://www.w3.org/1999/xlink" content-type="doi" xlink:type="simple">10.3897/zookeys.1208.116083.figure7</object-id><object-id xmlns:xlink="http://www.w3.org/1999/xlink" content-type="arpha" xlink:type="simple">6F4964A4-4EB8-52AF-9BF9-90AB6945B0AC</object-id><label>Figure 7.</label><caption><p><bold>A–D</bold><italic><tp:taxon-name><tp:taxon-name-part taxon-name-part-type="genus" reg="Glessula">Glessula</tp:taxon-name-part><tp:taxon-name-part taxon-name-part-type="species" reg="gemma">gemma</tp:taxon-name-part></tp:taxon-name></italic><bold>A, B</bold> specimen <named-content xmlns:xlink="http://www.w3.org/1999/xlink" content-type="dwc:institutional_code" xlink:title="The Natural History Museum, London" xlink:href="http://grbio.org/institution/natural-history-museum-london" xlink:type="simple">NHMUK</named-content> 1946.10.16.45–53 from Bengal and <bold>C, D</bold> specimen <named-content xmlns:xlink="http://www.w3.org/1999/xlink" content-type="dwc:institutional_code" xlink:title="Chulalongkorn University, Museum of Zoology" xlink:href="http://grbio.org/institution/chulalongkorn-university-museum-natural-history" xlink:type="simple">CUMZ</named-content> 13069 from Taunggyi, Shan State, Myanmar <bold>E, F</bold><italic><tp:taxon-name><tp:taxon-name-part taxon-name-part-type="genus" reg="Glessula">Glessula</tp:taxon-name-part><tp:taxon-name-part taxon-name-part-type="species" reg="inedita">inedita</tp:taxon-name-part></tp:taxon-name></italic>, syntypes <named-content xmlns:xlink="http://www.w3.org/1999/xlink" content-type="dwc:institutional_code" xlink:title="The Natural History Museum, London" xlink:href="http://grbio.org/institution/natural-history-museum-london" xlink:type="simple">NHMUK</named-content> 1906.5.5.88 from Shan Hills.</p></caption><graphic xmlns:xlink="http://www.w3.org/1999/xlink" xlink:href="zookeys-1208-173_article-116083__-g007.jpg" position="float" orientation="portrait" xlink:type="simple" id="oo_1104505.jpg"><uri content-type="original_file" xlink:type="simple">https://binary.pensoft.net/fig/1104505</uri></graphic></fig></tp:treatment-sec><tp:treatment-sec sec-type="description" id="SECID0ELHDI"><title>Description.</title><p>Shell elongate ovate, solid, purple-black or yellowish colour, and with 6½–7 whorls. Apex blunt; protoconch ~ 2 whorls with smooth surface; subsequent whorls with smooth and glossy to weakly radial ribs. Spire grows evenly, is high and obtuse; whorls flatly convex; suture wide and shallow; last two whorls almost equal and largest. Aperture obliquely ovate; peristome moderately thickened and white; columella short, concave, and truncated. Umbilicus closed.</p></tp:treatment-sec><tp:treatment-sec sec-type="distribution" id="SECID0EQHDI"><title>Distribution.</title><p><italic><tp:taxon-name><tp:taxon-name-part taxon-name-part-type="genus" reg="Glessula">Glessula</tp:taxon-name-part><tp:taxon-name-part taxon-name-part-type="species" reg="gemma">gemma</tp:taxon-name-part></tp:taxon-name></italic> was originally described from India and then its range extended to Bangladesh (<xref ref-type="bibr" rid="B42">Gude 1914</xref>; <xref ref-type="bibr" rid="B39">Godwin-Austen 1920</xref>; <xref ref-type="bibr" rid="B90">Raheem et al. 2014</xref>). In Myanmar, this species has been recorded from the Rakhine State and now in the Shan State.</p></tp:treatment-sec><tp:treatment-sec sec-type="remarks" id="SECID0ENIDI"><title>Remarks.</title><p>The historical specimens <named-content xmlns:xlink="http://www.w3.org/1999/xlink" content-type="dwc:institutional_code" xlink:title="The Natural History Museum, London" xlink:href="http://grbio.org/institution/natural-history-museum-london" xlink:type="simple">NHMUK</named-content> 1946.10.16.45–53 ex. Benson collection from Bengal is illustrated herein as an example.</p><p>Our specimens match well with the authenticated Reeve specimen of this species, although it is far from the type locality and previously reported region in the Rakhine State, Myanmar. Among all the <italic><tp:taxon-name><tp:taxon-name-part taxon-name-part-type="genus" reg="Glessula">Glessula</tp:taxon-name-part></tp:taxon-name></italic> species from Myanmar, <italic><tp:taxon-name><tp:taxon-name-part taxon-name-part-type="genus" reg="Glessula">G.</tp:taxon-name-part><tp:taxon-name-part taxon-name-part-type="species" reg="gemma">gemma</tp:taxon-name-part></tp:taxon-name></italic> is superficially similar to <italic><tp:taxon-name><tp:taxon-name-part taxon-name-part-type="genus" reg="Glessula">G.</tp:taxon-name-part><tp:taxon-name-part taxon-name-part-type="species" reg="latestriata">latestriata</tp:taxon-name-part></tp:taxon-name></italic> from Shan State. In comparison, <italic><tp:taxon-name><tp:taxon-name-part taxon-name-part-type="genus" reg="Glessula">G.</tp:taxon-name-part><tp:taxon-name-part taxon-name-part-type="species" reg="gemma">gemma</tp:taxon-name-part></tp:taxon-name></italic> has smooth shell surfaces, less turreted spire, and a shallow suture, while <italic><tp:taxon-name><tp:taxon-name-part taxon-name-part-type="genus" reg="Glessula">G.</tp:taxon-name-part><tp:taxon-name-part taxon-name-part-type="species" reg="latestriata">latestriata</tp:taxon-name-part></tp:taxon-name></italic> possesses well-developed grooves, a turreted and more attenuated spire, and a deeper suture.</p></tp:treatment-sec><tp:treatment-sec><!--Section generated to contain objects referenced in tp:taxon-treatment.--><table-wrap id="T1" position="float" orientation="portrait"><label>Table 1.</label><caption><p>Shell measurements of subulinid species examined in this study. <abbrev xmlns:xlink="http://www.w3.org/1999/xlink" xlink:title="shell height" id="ABBRID0EXEAE" xlink:type="simple">SH</abbrev>: shell height; <abbrev xmlns:xlink="http://www.w3.org/1999/xlink" xlink:title="shell width" id="ABBRID0E2EAE" xlink:type="simple">SW</abbrev>: shell width. The localities numbers are indicated in Fig. <xref ref-type="fig" rid="F1">1</xref>.</p></caption><table id="TID0EWUCK" rules="all"><tbody><tr><th rowspan="2" colspan="1">Species, locality no., and <named-content xmlns:xlink="http://www.w3.org/1999/xlink" content-type="dwc:institutional_code" xlink:title="Chulalongkorn University, Museum of Zoology" xlink:href="http://grbio.org/institution/chulalongkorn-university-museum-natural-history" xlink:type="simple">CUMZ</named-content> no.</th><th rowspan="2" colspan="1">No. of specimens</th><th rowspan="1" colspan="2">Ranges, mean ± S.D. in mm</th><th rowspan="2" colspan="1"><abbrev xmlns:xlink="http://www.w3.org/1999/xlink" xlink:title="shell height" id="ABBRID0E2FAE" xlink:type="simple">SH</abbrev>/<abbrev xmlns:xlink="http://www.w3.org/1999/xlink" xlink:title="shell width" id="ABBRID0E6FAE" xlink:type="simple">SW</abbrev> ratio</th><th rowspan="2" colspan="1">No. of whorls</th></tr><tr><th rowspan="1" colspan="1">Shell height</th><th rowspan="1" colspan="1">Shell width</th></tr><tr><td rowspan="1" colspan="6">
                  <italic>
                    <tp:taxon-name><tp:taxon-name-part taxon-name-part-type="genus" reg="Allopeas">Allopeas</tp:taxon-name-part><tp:taxon-name-part taxon-name-part-type="species" reg="gracile">gracile</tp:taxon-name-part></tp:taxon-name>
                  </italic>
                </td></tr><tr><td rowspan="1" colspan="1">1. Pyinyaung Village, Meiktila, Mandalay (13066)</td><td rowspan="1" colspan="1">8</td><td rowspan="1" colspan="1">9.8–12.1 10.76 ± 0.92</td><td rowspan="1" colspan="1">2.9–3.3 3.08 ± 0.169</td><td rowspan="1" colspan="1">3.37–3.78 3.48 ± 0.17</td><td rowspan="1" colspan="1">7½–8</td></tr><tr><td rowspan="1" colspan="6">
                  <italic>
                    <tp:taxon-name><tp:taxon-name-part taxon-name-part-type="genus" reg="Glessula">Glessula</tp:taxon-name-part><tp:taxon-name-part taxon-name-part-type="species" reg="blanfordiana">blanfordiana</tp:taxon-name-part></tp:taxon-name>
                  </italic>
                </td></tr><tr><td rowspan="1" colspan="1">2. Aik Kham Cave, Taunggyi, Shan (13067)</td><td rowspan="1" colspan="1">3</td><td rowspan="1" colspan="1">7.7–8.6 8.16 ± 0.47</td><td rowspan="1" colspan="1">3.7–3.9 3.81 ± 0.08</td><td rowspan="1" colspan="1">2.05–2.26 2.141 ± 0.10</td><td rowspan="1" colspan="1">6–6½</td></tr><tr><td rowspan="1" colspan="6">
                  <italic>
                    <tp:taxon-name><tp:taxon-name-part taxon-name-part-type="genus" reg="Glessula">Glessula</tp:taxon-name-part><tp:taxon-name-part taxon-name-part-type="species" reg="feddeni">feddeni</tp:taxon-name-part></tp:taxon-name>
                  </italic>
                </td></tr><tr><td rowspan="1" colspan="1">1. Pyinyaung Village, Meiktila, Mandalay (13068)</td><td rowspan="1" colspan="1">8</td><td rowspan="1" colspan="1">7.8–10.8 9.72 ± 1.14</td><td rowspan="1" colspan="1">4.0–4.8 4.47 ± 0.33</td><td rowspan="1" colspan="1">1.95–2.25 2.16 ± 0.11</td><td rowspan="1" colspan="1">6½ –7</td></tr><tr><td rowspan="1" colspan="6">
                  <italic>
                    <tp:taxon-name><tp:taxon-name-part taxon-name-part-type="genus" reg="Glessula">Glessula</tp:taxon-name-part><tp:taxon-name-part taxon-name-part-type="species" reg="gemma">gemma</tp:taxon-name-part></tp:taxon-name>
                  </italic>
                </td></tr><tr><td rowspan="1" colspan="1">3. Montawa Cave, Taunggyi, Shan (13069)</td><td rowspan="1" colspan="1">5</td><td rowspan="1" colspan="1">8.7–9.2 8.99 ± 0.28</td><td rowspan="1" colspan="1">3.4–3.9 3.61 ± 0.22</td><td rowspan="1" colspan="1">2.37–2.58 2.49 ± 0.09</td><td rowspan="1" colspan="1">6½–7</td></tr><tr><td rowspan="1" colspan="6">
                  <italic>
                    <tp:taxon-name><tp:taxon-name-part taxon-name-part-type="genus" reg="Glessula">Glessula</tp:taxon-name-part><tp:taxon-name-part taxon-name-part-type="species" reg="latestriata">latestriata</tp:taxon-name-part></tp:taxon-name>
                  </italic>
                </td></tr><tr><td rowspan="1" colspan="1">4. Thale Cumon Temple, Kalaw City, Shan (13070)</td><td rowspan="2" colspan="1">4</td><td rowspan="1" colspan="1">8.4–10.8</td><td rowspan="1" colspan="1">4.0–4.7</td><td rowspan="1" colspan="1">1.86–2.31</td><td rowspan="2" colspan="1">6½–7</td></tr><tr><td rowspan="1" colspan="1">5. Ywangan Village, near Lin Way Monastery, Kalaw, Shan (13071)</td><td rowspan="1" colspan="1">9.22 ± 1.14</td><td rowspan="1" colspan="1">4.51 ± 0.18</td><td rowspan="1" colspan="1">2.04 ± 0.23</td></tr><tr><td rowspan="1" colspan="6"><italic><tp:taxon-name><tp:taxon-name-part taxon-name-part-type="genus" reg="Glessula">Glessula</tp:taxon-name-part><tp:taxon-name-part taxon-name-part-type="species" reg="mandalayensis">mandalayensis</tp:taxon-name-part></tp:taxon-name></italic> sp. nov.</td></tr><tr><td rowspan="1" colspan="1">1. Pyinyaung Village, Meiktila, Mandalay (13072, 13073)</td><td rowspan="1" colspan="1">30</td><td rowspan="1" colspan="1">13.3–16.0 14.32 ± 0.72</td><td rowspan="1" colspan="1">6.7–7.8 7.19 ± 0.30</td><td rowspan="1" colspan="1">1.87–2.12 1.99 ± 00.07</td><td rowspan="1" colspan="1">6–7</td></tr><tr><td rowspan="1" colspan="6">
                  <italic>
                    <tp:taxon-name><tp:taxon-name-part taxon-name-part-type="genus" reg="Opeas">Opeas</tp:taxon-name-part><tp:taxon-name-part taxon-name-part-type="species" reg="filiforme">filiforme</tp:taxon-name-part></tp:taxon-name>
                  </italic>
                </td></tr><tr><td rowspan="1" colspan="1">6. Phra (Buddha) Cave, Tanintharyi (13074)</td><td rowspan="1" colspan="1">15</td><td rowspan="1" colspan="1">8.1–11.2 9.51 ± 1.00</td><td rowspan="1" colspan="1">2.4–3.4 2.82 ± 0.30</td><td rowspan="1" colspan="1">3.32–3.49 3.37 ± 0.05</td><td rowspan="1" colspan="1">7½–8</td></tr><tr><td rowspan="1" colspan="6">
                  <italic>
                    <tp:taxon-name><tp:taxon-name-part taxon-name-part-type="genus" reg="Paropeas">Paropeas</tp:taxon-name-part><tp:taxon-name-part taxon-name-part-type="species" reg="turricula">turricula</tp:taxon-name-part></tp:taxon-name>
                  </italic>
                </td></tr><tr><td rowspan="1" colspan="1">6. Phra (Buddha) Cave, Tanintharyi (13075)</td><td rowspan="2" colspan="1">3</td><td rowspan="1" colspan="1">11.7–15.0</td><td rowspan="1" colspan="1">3.00–3.90</td><td rowspan="1" colspan="1">3.78–3.9</td><td rowspan="2" colspan="1">8, 8½</td></tr><tr><td rowspan="1" colspan="1">7. Lampane Village, Tanintharyi (13076)</td><td rowspan="1" colspan="1">13.00 ± 1.72</td><td rowspan="1" colspan="1">3.4 ± 0.45</td><td rowspan="1" colspan="1">3.84 ± 0.58</td></tr><tr><td rowspan="1" colspan="6">
                  <italic>
                    <tp:taxon-name><tp:taxon-name-part taxon-name-part-type="genus" reg="Paropeas">Paropeas</tp:taxon-name-part><tp:taxon-name-part taxon-name-part-type="species" reg="walkeri">walkeri</tp:taxon-name-part></tp:taxon-name>
                  </italic>
                </td></tr><tr><td rowspan="1" colspan="1">2. Aik Kham Cave, Taunggyi, Shan (13077)</td><td rowspan="2" colspan="1">5</td><td rowspan="1" colspan="1">8.4–15.3</td><td rowspan="1" colspan="1">3.3–3.8</td><td rowspan="1" colspan="1">2.54–4.02</td><td rowspan="2" colspan="1">8–8½</td></tr><tr><td rowspan="1" colspan="1">5. Ywangan Village, near Lin Way Monastery, Kalaw, Shan (13078)</td><td rowspan="1" colspan="1">12.65 ± 1.76</td><td rowspan="1" colspan="1">3.54 ± 0.22</td><td rowspan="1" colspan="1">3.54± 0.56</td></tr><tr><td rowspan="1" colspan="6"><italic><tp:taxon-name><tp:taxon-name-part taxon-name-part-type="genus" reg="Tortaxis">Tortaxis</tp:taxon-name-part><tp:taxon-name-part taxon-name-part-type="species" reg="cylindropsis">cylindropsis</tp:taxon-name-part></tp:taxon-name></italic> sp. nov.</td></tr><tr><td rowspan="1" colspan="1">8. Parpant area, Taunggyi, Shan (13079, 13080)</td><td rowspan="1" colspan="1">35</td><td rowspan="1" colspan="1">9.3–11.7 10.29 ± 1.06</td><td rowspan="1" colspan="1">2.1–2.5 2.27± 0.16</td><td rowspan="1" colspan="1">4.11–5.00 4.53 ± 0.39</td><td rowspan="1" colspan="1">8–9½</td></tr><tr><td rowspan="1" colspan="6">
                  <italic>
                    <tp:taxon-name><tp:taxon-name-part taxon-name-part-type="genus" reg="Zootecus">Zootecus</tp:taxon-name-part><tp:taxon-name-part taxon-name-part-type="species" reg="pullus">pullus</tp:taxon-name-part></tp:taxon-name>
                  </italic>
                </td></tr><tr><td rowspan="1" colspan="1">9. Dhammayazaka Pagoda, Bagan, Mandalay (13081, 13082)</td><td rowspan="1" colspan="1">90</td><td rowspan="1" colspan="1">11.2–13.3 11.99 ± 0.75</td><td rowspan="1" colspan="1">4.3–4.8 4.55 ± 0.16</td><td rowspan="1" colspan="1">2.48–2.80 2.63 ±0.14</td><td rowspan="1" colspan="1">8–9½</td></tr></tbody></table></table-wrap><fig id="F1" position="float" orientation="portrait"><object-id xmlns:xlink="http://www.w3.org/1999/xlink" content-type="doi" xlink:type="simple">10.3897/zookeys.1208.116083.figure1</object-id><object-id xmlns:xlink="http://www.w3.org/1999/xlink" content-type="arpha" xlink:type="simple">B78C8B67-1684-5FA3-97A1-DA7B3789E135</object-id><label>Figure 1.</label><caption><p>Approximate collecting localities of the subulinids from Myanmar examined in this study (right), inset figure (upper right) indicates the collecting site from Shan State, and living snails (lower right) of <italic><tp:taxon-name><tp:taxon-name-part taxon-name-part-type="genus" reg="Glessula">Glessula</tp:taxon-name-part><tp:taxon-name-part taxon-name-part-type="species" reg="mandalayensis">mandalayensis</tp:taxon-name-part></tp:taxon-name></italic> sp. nov., paratype <abbrev xmlns:xlink="http://www.w3.org/1999/xlink" content-type="institution" xlink:title="Chulalongkorn University, Museum of Zoology" id="ABBRID0ESBAE" xlink:type="simple">CUMZ</abbrev> 13073 from Pyinyaung Village, Mandalay Region, Myanmar (<abbrev xmlns:xlink="http://www.w3.org/1999/xlink" xlink:title="shell height" id="ABBRID0EXBAE" xlink:type="simple">SH</abbrev> ~ 14 mm). The numbers correspond to localities listed in Table <xref ref-type="table" rid="T1">1</xref>.</p></caption><graphic xmlns:xlink="http://www.w3.org/1999/xlink" xlink:href="zookeys-1208-173_article-116083__-g001.jpg" position="float" orientation="portrait" xlink:type="simple" id="oo_1104499.jpg"><uri content-type="original_file" xlink:type="simple">https://binary.pensoft.net/fig/1104499</uri></graphic></fig></tp:treatment-sec><ref-list><ref id="B76"><mixed-citation xmlns:xlink="http://www.w3.org/1999/xlink" xlink:type="simple"><person-group><name name-style="western"><surname>Pfeiffer</surname><given-names>L</given-names></name></person-group> (<year>1853</year>) Monographia Heliceorum Viventium: sistens descriptiones systematicas et criticas omnium huius familiae generum et specierum hodie cognitarum. Volumen Tertium. Lipsiae: F.A. Brockhaus, 711 pp. <ext-link xlink:href="https://www.biodiversitylibrary.org/item/47349" ext-link-type="uri" xlink:type="simple">https://www.biodiversitylibrary.org/item/47349</ext-link></mixed-citation></ref><ref id="B12"><mixed-citation xmlns:xlink="http://www.w3.org/1999/xlink" xlink:type="simple"><person-group><name name-style="western"><surname>Benson</surname><given-names>WH</given-names></name></person-group> (<year>1860</year>) On new land-shells from Darjiling, with a series of new Indian species of <tp:taxon-name><tp:taxon-name-part taxon-name-part-type="genus">Achatina</tp:taxon-name-part></tp:taxon-name>. Annals &amp; Magazine of Natural History Series 3 5(30): 460–466. <ext-link xlink:href="10.1080/00222936008697255" ext-link-type="doi" xlink:type="simple">https://doi.org/10.1080/00222936008697255</ext-link></mixed-citation></ref><ref id="B1"><mixed-citation xmlns:xlink="http://www.w3.org/1999/xlink" xlink:type="simple"><person-group><name name-style="western"><surname>Adams</surname><given-names>H</given-names></name><name name-style="western"><surname>Adams</surname><given-names>A</given-names></name></person-group> (<year>1855</year>) <source>[1854–1858] The Genera of Recent <tp:taxon-name><tp:taxon-name-part taxon-name-part-type="phylum">Mollusca</tp:taxon-name-part></tp:taxon-name>; Arranged According to their Organization. Volume 2.</source><publisher-name>van Voorst</publisher-name>, <publisher-loc>London</publisher-loc>, <size units="page">661 pp</size>. [pp 93–284 (1855)]</mixed-citation></ref><ref id="B77"><mixed-citation xmlns:xlink="http://www.w3.org/1999/xlink" xlink:type="simple"><person-group><name name-style="western"><surname>Pfeiffer</surname><given-names>L</given-names></name></person-group> (<year>1856</year>) <article-title>Versuch einer Anordnung der Heliceen nach natürlichen Gruppen.</article-title><source>Malakozoologische Blätter</source><volume>2</volume>: <fpage>112</fpage>–<lpage>185</lpage>. <ext-link xlink:href="https://www.biodiversitylibrary.org/item/53876" ext-link-type="uri" xlink:type="simple">https://www.biodiversitylibrary.org/item/53876</ext-link></mixed-citation></ref><ref id="B43"><mixed-citation xmlns:xlink="http://www.w3.org/1999/xlink" xlink:type="simple"><person-group><name name-style="western"><surname>Hanley</surname><given-names>SCT</given-names></name><name name-style="western"><surname>Theobald</surname><given-names>W (1870</given-names></name></person-group> (<year>1870</year>) ; pp 19–28, pls 41–60 (1872); pp 29–34, pls 61–80 (1873). pp 35–48, pls 81–120 (1874); pp 49–56, pls 121–140 (1875); pp 57–65, pls 141–160 (1876)] <ext-link xlink:href="https://www.biodiversitylibrary.org/item/50391" ext-link-type="uri" xlink:type="simple">https://www.biodiversitylibrary.org/item/50391</ext-link></mixed-citation></ref><ref id="B114"><mixed-citation xmlns:xlink="http://www.w3.org/1999/xlink" xlink:type="simple"><person-group><name name-style="western"><surname>von Martens</surname><given-names>E</given-names></name></person-group> (<year>1860</year>) <article-title>On the <tp:taxon-name><tp:taxon-name-part taxon-name-part-type="phylum">Mollusca</tp:taxon-name-part></tp:taxon-name> of Siam.</article-title><source>Proceedings of the Zoological Society of London</source><volume>28</volume>: <fpage>6</fpage>–<lpage>18</lpage>. <ext-link xlink:href="https://www.biodiversitylibrary.org/page/12866504" ext-link-type="uri" xlink:type="simple">https://www.biodiversitylibrary.org/page/12866504</ext-link></mixed-citation></ref><ref id="B69"><mixed-citation xmlns:xlink="http://www.w3.org/1999/xlink" xlink:type="simple"><person-group><name name-style="western"><surname>Nevill</surname><given-names>G</given-names></name></person-group> (<year>1878</year>) <source>Hand list of <tp:taxon-name><tp:taxon-name-part taxon-name-part-type="phylum">Mollusca</tp:taxon-name-part></tp:taxon-name> in the Indian Museum, Calcutta. Part I. <tp:taxon-name><tp:taxon-name-part taxon-name-part-type="class">Gastropoda</tp:taxon-name-part></tp:taxon-name>.</source><publisher-name>Indian Museum</publisher-name>, <publisher-loc>Calcutta</publisher-loc>, <size units="page">338 pp</size>. <ext-link xlink:href="10.5962/bhl.title.11957" ext-link-type="doi" xlink:type="simple">https://doi.org/10.5962/bhl.title.11957</ext-link></mixed-citation></ref><ref id="B82"><mixed-citation xmlns:xlink="http://www.w3.org/1999/xlink" xlink:type="simple"><person-group><name name-style="western"><surname>Pfeiffer</surname><given-names>L</given-names></name><name name-style="western"><surname>Clessin</surname><given-names>S</given-names></name></person-group> (<year>1881</year>) <source>Nomenclator Heliceorum Viventium: quo continetur nomina omnium hujus familiae generum et specierum hodie cognitarum, disposita ex affinitate naturali.</source><publisher-name>Kassel</publisher-name>, <publisher-loc>Fischer</publisher-loc>, <size units="page">617 pp</size>. <ext-link xlink:href="https://www.biodiversitylibrary.org/item/47266" ext-link-type="uri" xlink:type="simple">https://www.biodiversitylibrary.org/item/47266</ext-link></mixed-citation></ref><ref id="B8"><mixed-citation xmlns:xlink="http://www.w3.org/1999/xlink" xlink:type="simple"><person-group><name name-style="western"><surname>Beddome</surname><given-names>CR</given-names></name></person-group> (<year>1906</year>) Notes on Indian and Ceylonese species of <italic><tp:taxon-name><tp:taxon-name-part taxon-name-part-type="genus">Glessula.</tp:taxon-name-part></tp:taxon-name></italic> The Journal of Molluscan Studies 6(3): 160–172. <ext-link xlink:href="10.1093/oxfordjournals.mollus.a066160" ext-link-type="doi" xlink:type="simple">https://doi.org/10.1093/oxfordjournals.mollus.a066160</ext-link></mixed-citation></ref><ref id="B42"><mixed-citation xmlns:xlink="http://www.w3.org/1999/xlink" xlink:type="simple"><person-group><name name-style="western"><surname>Gude</surname><given-names>GK</given-names></name></person-group> (<year>1914</year>) <source><tp:taxon-name><tp:taxon-name-part taxon-name-part-type="phylum">Mollusca</tp:taxon-name-part></tp:taxon-name>-II. <tp:taxon-name><tp:taxon-name-part taxon-name-part-type="family">Trochomorphidae</tp:taxon-name-part></tp:taxon-name>-<tp:taxon-name><tp:taxon-name-part taxon-name-part-type="family">Janellidae</tp:taxon-name-part></tp:taxon-name>. In: Shipley AE, Marshall GAK (Eds) The Fauna of British India, including Ceylon and Burma.</source><publisher-name>Taylor &amp; Francis</publisher-name>, <publisher-loc>London</publisher-loc>, <size units="page">520 pp</size>. <ext-link xlink:href="10.5962/bhl.title.12891" ext-link-type="doi" xlink:type="simple">https://doi.org/10.5962/bhl.title.12891</ext-link></mixed-citation></ref><ref id="B39"><mixed-citation xmlns:xlink="http://www.w3.org/1999/xlink" xlink:type="simple"><person-group><name name-style="western"><surname>Godwin-Austen</surname><given-names>HH</given-names></name></person-group> (<year>1920</year>) Land and freshwater <tp:taxon-name><tp:taxon-name-part taxon-name-part-type="phylum">Mollusca</tp:taxon-name-part></tp:taxon-name> of India, including South Arabia, Baluchistan, Afghanistan, Kashmir, Nepal, Burmah, Pegu, Tenasserim, Malay Peninsula, Ceylon, and other islands of the Indian Ocean. Supplementary to Messrs. Theobald and Hanley’s Conchologia Indica. London, Taylor &amp; Francis, Volume 3, 1–65. [pls 159–165] <ext-link xlink:href="https://www.biodiversitylibrary.org/item/57585" ext-link-type="uri" xlink:type="simple">https://www.biodiversitylibrary.org/item/57585</ext-link></mixed-citation></ref><ref id="B90"><mixed-citation xmlns:xlink="http://www.w3.org/1999/xlink" xlink:type="simple"><person-group><name name-style="western"><surname>Raheem</surname><given-names>DC</given-names></name><name name-style="western"><surname>Taylor</surname><given-names>H</given-names></name><name name-style="western"><surname>Ablett</surname><given-names>J</given-names></name><name name-style="western"><surname>Preece</surname><given-names>RC</given-names></name><name name-style="western"><surname>Aravind</surname><given-names>NA</given-names></name><name name-style="western"><surname>Naggs</surname><given-names>F</given-names></name></person-group> (<year>2014</year>) A systematic revision of the land snails of the Western Ghats of India. Tropical Natural History (Supplement 4): 1–294.</mixed-citation></ref><ref id="B88"><mixed-citation xmlns:xlink="http://www.w3.org/1999/xlink" xlink:type="simple"><person-group><name name-style="western"><surname>Preece</surname><given-names>RC</given-names></name><name name-style="western"><surname>White</surname><given-names>TS</given-names></name><name name-style="western"><surname>Raheem</surname><given-names>DC</given-names></name><name name-style="western"><surname>Ketchum</surname><given-names>H</given-names></name><name name-style="western"><surname>Ablett</surname><given-names>J</given-names></name><name name-style="western"><surname>Taylor</surname><given-names>H</given-names></name><name name-style="western"><surname>Naggs</surname><given-names>F</given-names></name></person-group> (<year>2022</year>) William Benson and the golden age of malacology in British India: Biography, illustrated catalogue and evaluation of his molluscan types. Tropical Natural History (Supplement 6): 1–434.</mixed-citation></ref></ref-list></tp:taxon-treatment>
