# Supplementary material for: ﻿Contributions on a small collection of the former Subulinidae Fischer & Crosse, 1877 (Eupulmonata, Achatinoidea) with catalogue of the Glessula and Rishetia species recorded from Myanmar
Source: Zookeys. 2024 Jul 30;1208:173–239. doi: 10.3897/zookeys.1208.116083 (PMC11303849; doi:10.3897/zookeys.1208.116083)
Supplement: XML Treatment for Glessula perlevis [file zookeys.1208.116083-treatment21.xml]

<!DOCTYPE tp:taxon-treatment
  PUBLIC "-//TaxonX//DTD Taxonomic Treatment Publishing DTD v0 20100105//EN" "tax-treatment-NSO.dtd">
<tp:taxon-treatment xmlns:tp="http://www.plazi.org/taxpub"><tp:treatment-meta><kwd-group><label>Taxon classification</label><kwd>
              <named-content content-type="kingdom">Animalia</named-content>
            </kwd><kwd>
              <named-content content-type="order">Stylommatophora</named-content>
            </kwd><kwd>
              <named-content content-type="family">Subulinidae</named-content>
            </kwd></kwd-group><mixed-citation publication-type="journal"><person-group><name><surname>Man</surname><given-names>Nem Sian</given-names></name><name><surname>Ablett</surname><given-names>Jonathan D.</given-names></name><name><surname>Lwin</surname><given-names>Ngwe</given-names></name><name><surname>Sutcharit</surname><given-names>Chirasak</given-names></name><name><surname>Panha</surname><given-names>Somsak</given-names></name></person-group><article-title>﻿Contributions on a small collection of the former <tp:taxon-name><tp:taxon-name-part taxon-name-part-type="family">Subulinidae</tp:taxon-name-part></tp:taxon-name> Fischer &amp; Crosse, 1877 (<tp:taxon-name><tp:taxon-name-part taxon-name-part-type="suborder">Eupulmonata</tp:taxon-name-part></tp:taxon-name>, <tp:taxon-name><tp:taxon-name-part taxon-name-part-type="superfamily">Achatinoidea</tp:taxon-name-part></tp:taxon-name>) with catalogue of the <italic><tp:taxon-name><tp:taxon-name-part taxon-name-part-type="genus" reg="Glessula">Glessula</tp:taxon-name-part></tp:taxon-name></italic> and <italic><tp:taxon-name><tp:taxon-name-part taxon-name-part-type="genus" reg="Rishetia">Rishetia</tp:taxon-name-part></tp:taxon-name></italic> species recorded from Myanmar</article-title><source>Zookeys</source><day>30</day><month>07</month><year>2024</year><volume>1208</volume><fpage>173</fpage><lpage>239</lpage><pub-id pub-id-type="doi">10.3897/zookeys.1208.116083</pub-id></mixed-citation></tp:treatment-meta><tp:nomenclature><label>﻿﻿17</label><tp:taxon-name>
            <object-id xmlns:xlink="http://www.w3.org/1999/xlink" content-type="arpha" xlink:type="simple">0EA43DC3-2B36-5EAF-BD89-F8D6B19F895F</object-id>
            <tp:taxon-name-part taxon-name-part-type="genus" reg="Glessula">Glessula</tp:taxon-name-part>
            <tp:taxon-name-part taxon-name-part-type="species" reg="perlevis">perlevis</tp:taxon-name-part>
          </tp:taxon-name><tp:taxon-authority>Godwin-Austen, 1920</tp:taxon-authority><xref ref-type="fig" rid="F10">Fig. 10D, E</xref><tp:nomenclature-citation-list><tp:nomenclature-citation><tp:taxon-name>
                <tp:taxon-name-part taxon-name-part-type="genus" reg="Glessula">Glessula</tp:taxon-name-part>
                <tp:taxon-name-part taxon-name-part-type="species" reg="perlevis">perlevis</tp:taxon-name-part>
              </tp:taxon-name><comment>Godwin-Austen, 1920: 59. Type locality: Shan Hills [Shan State, Myanmar].</comment></tp:nomenclature-citation></tp:nomenclature-citation-list></tp:nomenclature><tp:treatment-sec sec-type="Type specimens" id="SECID0EAVAK"><title>Type specimens.</title><p><bold><italic>Syntypes</italic></bold><named-content xmlns:xlink="http://www.w3.org/1999/xlink" content-type="dwc:institutional_code" xlink:title="The Natural History Museum, London" xlink:href="http://grbio.org/institution/natural-history-museum-london" xlink:type="simple">NHMUK</named-content> 1906.5.5.89 [re-registered in error as 1986023] (5 shells; Fig. <xref ref-type="fig" rid="F10">10D, E</xref>) ex. Godwin-Austen collection from Shan Hills, Burma.</p></tp:treatment-sec><tp:treatment-sec sec-type="diagnosis" id="SECID0EUVAK"><title>Diagnosis.</title><p>Shell oblong ovate and regularly attenuated; spire high conical; apex rounded and blunt; subsequent whorls nearly smooth with very weak growth lines, and somewhat strong irregularly spaced ridges near suture. Suture impressed and whorls slightly convex. Aperture ovate; columella concave and truncated.</p></tp:treatment-sec><tp:treatment-sec sec-type="distribution" id="SECID0EZVAK"><title>Distribution.</title><p>This species is known only from the type locality in the Shan Hills near Mandalay. The type locality noted by Godwin-Austen seems ambiguous because it was described as ‘probably comes from the Shan State near Mandalay collected by Fedden’ (Godwin-Austen, 1920: 59).</p></tp:treatment-sec><tp:treatment-sec sec-type="remarks" id="SECID0E5VAK"><title>Remarks.</title><p><xref ref-type="bibr" rid="B39">Godwin-Austen (1920)</xref> described this species based on five specimens in the Blanford collection. The species description included one set of shell measurements, the number of specimens examined and the W.T. Blanford catalogue number ‘Type No. 89.06.5.5’ (<named-content xmlns:xlink="http://www.w3.org/1999/xlink" content-type="dwc:institutional_code" xlink:title="The Natural History Museum, London" xlink:href="http://grbio.org/institution/natural-history-museum-london" xlink:type="simple">NHMUK</named-content> 1906.5.5.89), and there was no illustration of the shell. The <named-content xmlns:xlink="http://www.w3.org/1999/xlink" content-type="dwc:institutional_code" xlink:title="The Natural History Museum, London" xlink:href="http://grbio.org/institution/natural-history-museum-london" xlink:type="simple">NHMUK</named-content> collections contain a type specimen lot consisting of five shells (2 matures + 3 immatures) with an original label stating ‘Types’. The mature shells correspond well with the shell dimensions given in the original description and are illustrated herein for the first time.</p></tp:treatment-sec><tp:treatment-sec><!--Section generated to contain objects referenced in tp:taxon-treatment.--><fig id="F10" position="float" orientation="portrait"><object-id xmlns:xlink="http://www.w3.org/1999/xlink" content-type="doi" xlink:type="simple">10.3897/zookeys.1208.116083.figure10</object-id><object-id xmlns:xlink="http://www.w3.org/1999/xlink" content-type="arpha" xlink:type="simple">E669A994-3FD6-5731-A6CE-07A4341FCC90</object-id><label>Figure 10.</label><caption><p><bold>A</bold><italic><tp:taxon-name><tp:taxon-name-part taxon-name-part-type="genus" reg="Glessula">Glessula</tp:taxon-name-part><tp:taxon-name-part taxon-name-part-type="species" reg="orophila">orophila</tp:taxon-name-part></tp:taxon-name></italic>, specimen <named-content xmlns:xlink="http://www.w3.org/1999/xlink" content-type="dwc:institutional_code" xlink:title="The Natural History Museum, London" xlink:href="http://grbio.org/institution/natural-history-museum-london" xlink:type="simple">NHMUK</named-content> ex. Blanford collection from Mahableshwar <bold>B, C</bold><italic><tp:taxon-name><tp:taxon-name-part taxon-name-part-type="genus" reg="Glessula">Glessula</tp:taxon-name-part><tp:taxon-name-part taxon-name-part-type="species" reg="peguensis">peguensis</tp:taxon-name-part></tp:taxon-name></italic>, specimen <named-content xmlns:xlink="http://www.w3.org/1999/xlink" content-type="dwc:institutional_code" xlink:title="The Natural History Museum, London" xlink:href="http://grbio.org/institution/natural-history-museum-london" xlink:type="simple">NHMUK</named-content> 1909.3.15.8 from Thyet-Myo <bold>D, E</bold><italic><tp:taxon-name><tp:taxon-name-part taxon-name-part-type="genus" reg="Glessula">Glessula</tp:taxon-name-part><tp:taxon-name-part taxon-name-part-type="species" reg="perlevis">perlevis</tp:taxon-name-part></tp:taxon-name></italic>, syntypes <named-content xmlns:xlink="http://www.w3.org/1999/xlink" content-type="dwc:institutional_code" xlink:title="The Natural History Museum, London" xlink:href="http://grbio.org/institution/natural-history-museum-london" xlink:type="simple">NHMUK</named-content> 1906.5.5.89 from Shan Hills, Burma <bold>F</bold><italic><tp:taxon-name><tp:taxon-name-part taxon-name-part-type="genus" reg="Glessula">Glessula</tp:taxon-name-part><tp:taxon-name-part taxon-name-part-type="species" reg="ponsiensis">ponsiensis</tp:taxon-name-part></tp:taxon-name></italic>, syntypes <named-content xmlns:xlink="http://www.w3.org/1999/xlink" content-type="dwc:institutional_code" xlink:title="The Natural History Museum, London" xlink:href="http://grbio.org/institution/natural-history-museum-london" xlink:type="simple">NHMUK</named-content> 1989042 from Ponsee.</p></caption><graphic xmlns:xlink="http://www.w3.org/1999/xlink" xlink:href="zookeys-1208-173_article-116083__-g010.jpg" position="float" orientation="portrait" xlink:type="simple" id="oo_1104508.jpg"><uri content-type="original_file" xlink:type="simple">https://binary.pensoft.net/fig/1104508</uri></graphic></fig></tp:treatment-sec><ref-list><ref id="B39"><mixed-citation xmlns:xlink="http://www.w3.org/1999/xlink" xlink:type="simple"><person-group><name name-style="western"><surname>Godwin-Austen</surname><given-names>HH</given-names></name></person-group> (<year>1920</year>) Land and freshwater <tp:taxon-name><tp:taxon-name-part taxon-name-part-type="phylum">Mollusca</tp:taxon-name-part></tp:taxon-name> of India, including South Arabia, Baluchistan, Afghanistan, Kashmir, Nepal, Burmah, Pegu, Tenasserim, Malay Peninsula, Ceylon, and other islands of the Indian Ocean. Supplementary to Messrs. Theobald and Hanley’s Conchologia Indica. London, Taylor &amp; Francis, Volume 3, 1–65. [pls 159–165] <ext-link xlink:href="https://www.biodiversitylibrary.org/item/57585" ext-link-type="uri" xlink:type="simple">https://www.biodiversitylibrary.org/item/57585</ext-link></mixed-citation></ref></ref-list></tp:taxon-treatment>
