# Supplementary material for: ﻿Contributions on a small collection of the former Subulinidae Fischer & Crosse, 1877 (Eupulmonata, Achatinoidea) with catalogue of the Glessula and Rishetia species recorded from Myanmar
Source: Zookeys. 2024 Jul 30;1208:173–239. doi: 10.3897/zookeys.1208.116083 (PMC11303849; doi:10.3897/zookeys.1208.116083)
Supplement: XML Treatment for Glessula ponsiensis [file zookeys.1208.116083-treatment22.xml]

<!DOCTYPE tp:taxon-treatment
  PUBLIC "-//TaxonX//DTD Taxonomic Treatment Publishing DTD v0 20100105//EN" "tax-treatment-NSO.dtd">
<tp:taxon-treatment xmlns:tp="http://www.plazi.org/taxpub"><tp:treatment-meta><kwd-group><label>Taxon classification</label><kwd>
              <named-content content-type="kingdom">Animalia</named-content>
            </kwd><kwd>
              <named-content content-type="order">Stylommatophora</named-content>
            </kwd><kwd>
              <named-content content-type="family">Subulinidae</named-content>
            </kwd></kwd-group><mixed-citation publication-type="journal"><person-group><name><surname>Man</surname><given-names>Nem Sian</given-names></name><name><surname>Ablett</surname><given-names>Jonathan D.</given-names></name><name><surname>Lwin</surname><given-names>Ngwe</given-names></name><name><surname>Sutcharit</surname><given-names>Chirasak</given-names></name><name><surname>Panha</surname><given-names>Somsak</given-names></name></person-group><article-title>﻿Contributions on a small collection of the former <tp:taxon-name><tp:taxon-name-part taxon-name-part-type="family">Subulinidae</tp:taxon-name-part></tp:taxon-name> Fischer &amp; Crosse, 1877 (<tp:taxon-name><tp:taxon-name-part taxon-name-part-type="suborder">Eupulmonata</tp:taxon-name-part></tp:taxon-name>, <tp:taxon-name><tp:taxon-name-part taxon-name-part-type="superfamily">Achatinoidea</tp:taxon-name-part></tp:taxon-name>) with catalogue of the <italic><tp:taxon-name><tp:taxon-name-part taxon-name-part-type="genus" reg="Glessula">Glessula</tp:taxon-name-part></tp:taxon-name></italic> and <italic><tp:taxon-name><tp:taxon-name-part taxon-name-part-type="genus" reg="Rishetia">Rishetia</tp:taxon-name-part></tp:taxon-name></italic> species recorded from Myanmar</article-title><source>Zookeys</source><day>30</day><month>07</month><year>2024</year><volume>1208</volume><fpage>173</fpage><lpage>239</lpage><pub-id pub-id-type="doi">10.3897/zookeys.1208.116083</pub-id></mixed-citation></tp:treatment-meta><tp:nomenclature><label>﻿﻿18</label><tp:taxon-name>
            <object-id xmlns:xlink="http://www.w3.org/1999/xlink" content-type="arpha" xlink:type="simple">76E4022A-8AEF-5B1D-BF5C-3AC31C442CA9</object-id>
            <tp:taxon-name-part taxon-name-part-type="genus" reg="Glessula">Glessula</tp:taxon-name-part>
            <tp:taxon-name-part taxon-name-part-type="species" reg="ponsiensis">ponsiensis</tp:taxon-name-part>
          </tp:taxon-name><tp:taxon-authority>Godwin-Austen, 1920</tp:taxon-authority><xref ref-type="fig" rid="F10">Figs 10F</xref><xref ref-type="fig" rid="F11">, 11A, B</xref><tp:nomenclature-citation-list><tp:nomenclature-citation><tp:taxon-name><tp:taxon-name-part taxon-name-part-type="genus" reg="Stenogyra">Stenogyra</tp:taxon-name-part> (<tp:taxon-name-part taxon-name-part-type="subgenus" reg="Glessula">Glessula</tp:taxon-name-part>) <tp:taxon-name-part taxon-name-part-type="species" reg="pyramis">pyramis</tp:taxon-name-part> <tp:taxon-name-part taxon-name-part-type="infraspecific-rank">var.</tp:taxon-name-part> <tp:taxon-name-part taxon-name-part-type="variety" reg="major">major</tp:taxon-name-part></tp:taxon-name><comment>Nevill, 1878: 169 [nomen nudum]. Type locality: Ponsee.</comment></tp:nomenclature-citation><tp:nomenclature-citation><tp:taxon-name>
                <tp:taxon-name-part taxon-name-part-type="genus" reg="Glessula">Glessula</tp:taxon-name-part>
                <tp:taxon-name-part taxon-name-part-type="species" reg="ponsiensis">ponsiensis</tp:taxon-name-part>
              </tp:taxon-name><comment>—Godwin-Austen, 1920: 56, pl. 164, fig. 19. Type locality: Ponsee, Yunnan.</comment></tp:nomenclature-citation></tp:nomenclature-citation-list></tp:nomenclature><tp:treatment-sec sec-type="Type specimens" id="SECID0EDZAK"><title>Type specimens.</title><p><bold><italic>Syntypes</italic></bold><named-content xmlns:xlink="http://www.w3.org/1999/xlink" content-type="dwc:institutional_code" xlink:title="The Natural History Museum, London" xlink:href="http://grbio.org/institution/natural-history-museum-london" xlink:type="simple">NHMUK</named-content> 1989042 (1 shell; Fig. <xref ref-type="fig" rid="F10">10F</xref>) and <named-content xmlns:xlink="http://www.w3.org/1999/xlink" content-type="dwc:institutional_code" xlink:title="The Natural History Museum, London" xlink:href="http://grbio.org/institution/natural-history-museum-london" xlink:type="simple">NHMUK</named-content> 1989043 (3 shells; Fig. <xref ref-type="fig" rid="F11">11A</xref>), both specimen lots collected by J. Anderson from Ponsee.</p></tp:treatment-sec><tp:treatment-sec sec-type="material" id="SECID0EA1AK"><title>Other material.</title><p><named-content xmlns:xlink="http://www.w3.org/1999/xlink" content-type="dwc:institutional_code" xlink:title="The Natural History Museum, London" xlink:href="http://grbio.org/institution/natural-history-museum-london" xlink:type="simple">NHMUK</named-content> 1912.4.16.747 (2 shells; Fig. <xref ref-type="fig" rid="F11">11B</xref>) ex. Beddome collection from Ponsee, Yunnan.</p><fig id="F11" position="float" orientation="portrait"><object-id xmlns:xlink="http://www.w3.org/1999/xlink" content-type="doi" xlink:type="simple">10.3897/zookeys.1208.116083.figure11</object-id><object-id xmlns:xlink="http://www.w3.org/1999/xlink" content-type="arpha" xlink:type="simple">EF10C7A6-8C41-5611-BE9F-84D6E320EC8D</object-id><label>Figure 11.</label><caption><p><bold>A, B</bold><italic><tp:taxon-name><tp:taxon-name-part taxon-name-part-type="genus" reg="Glessula">Glessula</tp:taxon-name-part><tp:taxon-name-part taxon-name-part-type="species" reg="ponsiensis">ponsiensis</tp:taxon-name-part></tp:taxon-name></italic><bold>A</bold> syntypes <named-content xmlns:xlink="http://www.w3.org/1999/xlink" content-type="dwc:institutional_code" xlink:title="The Natural History Museum, London" xlink:href="http://grbio.org/institution/natural-history-museum-london" xlink:type="simple">NHMUK</named-content> 1989043 from Ponsee and <bold>B</bold> specimen <named-content xmlns:xlink="http://www.w3.org/1999/xlink" content-type="dwc:institutional_code" xlink:title="The Natural History Museum, London" xlink:href="http://grbio.org/institution/natural-history-museum-london" xlink:type="simple">NHMUK</named-content> 1912.4.16.747 from Ponsee, Yunnan <bold>C–E</bold><italic><tp:taxon-name><tp:taxon-name-part taxon-name-part-type="genus" reg="Glessula">Glessula</tp:taxon-name-part><tp:taxon-name-part taxon-name-part-type="species" reg="woodthorpei">woodthorpei</tp:taxon-name-part></tp:taxon-name></italic>, syntypes <named-content xmlns:xlink="http://www.w3.org/1999/xlink" content-type="dwc:institutional_code" xlink:title="The Natural History Museum, London" xlink:href="http://grbio.org/institution/natural-history-museum-london" xlink:type="simple">NHMUK</named-content> 1903.7.1.1628 from Shan States <bold>F</bold><italic><tp:taxon-name><tp:taxon-name-part taxon-name-part-type="genus" reg="Glessula">Glessula</tp:taxon-name-part><tp:taxon-name-part taxon-name-part-type="species" reg="yuangensis">yuangensis</tp:taxon-name-part></tp:taxon-name></italic>, holotype <named-content xmlns:xlink="http://www.w3.org/1999/xlink" content-type="dwc:institutional_code" xlink:title="The Natural History Museum, London" xlink:href="http://grbio.org/institution/natural-history-museum-london" xlink:type="simple">NHMUK</named-content> 1903.7.1.1312 from Yuang Ha, Shan States.</p></caption><graphic xmlns:xlink="http://www.w3.org/1999/xlink" xlink:href="zookeys-1208-173_article-116083__-g011.jpg" position="float" orientation="portrait" xlink:type="simple" id="oo_1104509.jpg"><uri content-type="original_file" xlink:type="simple">https://binary.pensoft.net/fig/1104509</uri></graphic></fig></tp:treatment-sec><tp:treatment-sec sec-type="diagnosis" id="SECID0E23AK"><title>Diagnosis.</title><p>Shell oblong turreted and regularly attenuated; spire high conical; apex rounded and blunt; subsequent whorls nearly smooth with fine growth lines, and strong, equally spaced radial ridges near suture. Suture impressed and whorls slightly convex. Aperture ovate; columella strong, concave, and truncated.</p></tp:treatment-sec><tp:treatment-sec sec-type="distribution" id="SECID0EA4AK"><title>Distribution.</title><p><italic><tp:taxon-name><tp:taxon-name-part taxon-name-part-type="genus" reg="Glessula">Glessula</tp:taxon-name-part><tp:taxon-name-part taxon-name-part-type="species" reg="ponsiensis">ponsiensis</tp:taxon-name-part></tp:taxon-name></italic> was first described from Ponsee, Yunnan, and later discovered in Bhamao, Kachin State, situated on the upper part of Ayeyarwady River.</p></tp:treatment-sec><tp:treatment-sec sec-type="remarks" id="SECID0ER4AK"><title>Remarks.</title><p>The original description included a set of shell measurements and an illustration of the apex. <xref ref-type="bibr" rid="B39">Godwin-Austen (1920</xref>: 56) clearly states that this species was described based on specimens from the Indian Museum collection (now Zoological Survey of India (ZSI), Kolkata) collected by J. Anderson from Ponsee, which was misidentified as ‘<tp:taxon-name><tp:taxon-name-part taxon-name-part-type="genus" reg="Stenogyra">Stenogyra</tp:taxon-name-part> (<tp:taxon-name-part taxon-name-part-type="subgenus" reg="Glessula">Glessula</tp:taxon-name-part>) <tp:taxon-name-part taxon-name-part-type="species" reg="pyramis">pyramis</tp:taxon-name-part></tp:taxon-name> Bs., var. <tp:taxon-name><tp:taxon-name-part taxon-name-part-type="genus" reg="Stenogyra"/><tp:taxon-name-part taxon-name-part-type="subgenus" reg="Glessula"/><tp:taxon-name-part taxon-name-part-type="species" reg="pyramis"/><tp:taxon-name-part taxon-name-part-type="variety" reg="major">major</tp:taxon-name-part></tp:taxon-name> Nevill, 1878’. The name ‘ var. <tp:taxon-name><tp:taxon-name-part taxon-name-part-type="genus" reg="Stenogyra"/><tp:taxon-name-part taxon-name-part-type="subgenus" reg="Glessula"/><tp:taxon-name-part taxon-name-part-type="species" reg="pyramis"/><tp:taxon-name-part taxon-name-part-type="variety" reg="major">major</tp:taxon-name-part></tp:taxon-name>’ by <xref ref-type="bibr" rid="B69">Nevill (1878</xref>: 169) is unavailable (ICZN 1999: Art. 12). Under the note of the species, Godwin-Austen states, ‘I am fortunate in getting the type-shells for examination’. It seemed that he received on loan the type specimen (or specimens that were examined by <xref ref-type="bibr" rid="B69">Nevill (1878</xref>: 169)). The <named-content xmlns:xlink="http://www.w3.org/1999/xlink" content-type="dwc:institutional_code" xlink:title="The Natural History Museum, London" xlink:href="http://grbio.org/institution/natural-history-museum-london" xlink:type="simple">NHMUK</named-content> type collections contain a specimen lot with two registration numbers, M10905/2 and 10906/2, which are ex-Indian Museum collection numbers where the original label states ‘<tp:taxon-name><tp:taxon-name-part taxon-name-part-type="genus" reg="Stenogyra">Stenogyra</tp:taxon-name-part> (<tp:taxon-name-part taxon-name-part-type="subgenus" reg="Glessula">Glessula</tp:taxon-name-part>) <tp:taxon-name-part taxon-name-part-type="species" reg="pyramis">pyramis</tp:taxon-name-part></tp:taxon-name> Benson, var. <tp:taxon-name><tp:taxon-name-part taxon-name-part-type="genus" reg="Stenogyra"/><tp:taxon-name-part taxon-name-part-type="subgenus" reg="Glessula"/><tp:taxon-name-part taxon-name-part-type="species" reg="pyramis"/><tp:taxon-name-part taxon-name-part-type="variety" reg="major">major</tp:taxon-name-part></tp:taxon-name>’, collection of ‘Dr. J. Anderson’ and with collection locality from ‘Ponsee’. Interestingly, a species-group name was struck through and rewritten with red ink by Godwin-Austen, handwritten as ‘<italic><tp:taxon-name><tp:taxon-name-part taxon-name-part-type="genus" reg="Glessula"/><tp:taxon-name-part taxon-name-part-type="species" reg="ponsiensis">ponsiensis</tp:taxon-name-part></tp:taxon-name></italic>, G-A.’ and with ‘Type and three other one takes for <abbrev xmlns:xlink="http://www.w3.org/1999/xlink" content-type="institution" xlink:title="used in old labels for the British Museum" id="ABBRID0EMABK" xlink:type="simple">B.M</abbrev>.’. It is probable that these specimens were presented to Godwin-Austen for examination. The specimen <named-content xmlns:xlink="http://www.w3.org/1999/xlink" content-type="dwc:institutional_code" xlink:title="The Natural History Museum, London" xlink:href="http://grbio.org/institution/natural-history-museum-london" xlink:type="simple">NHMUK</named-content> 1989042 (1 shell has blue wool inside the shell; Fig. <xref ref-type="fig" rid="F10">10F</xref>) has a subsequent label stating ‘holotype’, and <named-content xmlns:xlink="http://www.w3.org/1999/xlink" content-type="dwc:institutional_code" xlink:title="The Natural History Museum, London" xlink:href="http://grbio.org/institution/natural-history-museum-london" xlink:type="simple">NHMUK</named-content> 1989043 (3 shells; Fig. <xref ref-type="fig" rid="F11">11A</xref>) originates from the same Nevill type lot and has a subsequent label stating ‘paratypes’. This is not a valid holotype designation (ICZN 1999: Arts 73.1, 73.2 and Recommendation 73F) and these specimens are considered as the syntypes, illustrated herein for the first time.</p></tp:treatment-sec><tp:treatment-sec><!--Section generated to contain objects referenced in tp:taxon-treatment.--><fig id="F10" position="float" orientation="portrait"><object-id xmlns:xlink="http://www.w3.org/1999/xlink" content-type="doi" xlink:type="simple">10.3897/zookeys.1208.116083.figure10</object-id><object-id xmlns:xlink="http://www.w3.org/1999/xlink" content-type="arpha" xlink:type="simple">E669A994-3FD6-5731-A6CE-07A4341FCC90</object-id><label>Figure 10.</label><caption><p><bold>A</bold><italic><tp:taxon-name><tp:taxon-name-part taxon-name-part-type="genus" reg="Glessula">Glessula</tp:taxon-name-part><tp:taxon-name-part taxon-name-part-type="species" reg="orophila">orophila</tp:taxon-name-part></tp:taxon-name></italic>, specimen <named-content xmlns:xlink="http://www.w3.org/1999/xlink" content-type="dwc:institutional_code" xlink:title="The Natural History Museum, London" xlink:href="http://grbio.org/institution/natural-history-museum-london" xlink:type="simple">NHMUK</named-content> ex. Blanford collection from Mahableshwar <bold>B, C</bold><italic><tp:taxon-name><tp:taxon-name-part taxon-name-part-type="genus" reg="Glessula">Glessula</tp:taxon-name-part><tp:taxon-name-part taxon-name-part-type="species" reg="peguensis">peguensis</tp:taxon-name-part></tp:taxon-name></italic>, specimen <named-content xmlns:xlink="http://www.w3.org/1999/xlink" content-type="dwc:institutional_code" xlink:title="The Natural History Museum, London" xlink:href="http://grbio.org/institution/natural-history-museum-london" xlink:type="simple">NHMUK</named-content> 1909.3.15.8 from Thyet-Myo <bold>D, E</bold><italic><tp:taxon-name><tp:taxon-name-part taxon-name-part-type="genus" reg="Glessula">Glessula</tp:taxon-name-part><tp:taxon-name-part taxon-name-part-type="species" reg="perlevis">perlevis</tp:taxon-name-part></tp:taxon-name></italic>, syntypes <named-content xmlns:xlink="http://www.w3.org/1999/xlink" content-type="dwc:institutional_code" xlink:title="The Natural History Museum, London" xlink:href="http://grbio.org/institution/natural-history-museum-london" xlink:type="simple">NHMUK</named-content> 1906.5.5.89 from Shan Hills, Burma <bold>F</bold><italic><tp:taxon-name><tp:taxon-name-part taxon-name-part-type="genus" reg="Glessula">Glessula</tp:taxon-name-part><tp:taxon-name-part taxon-name-part-type="species" reg="ponsiensis">ponsiensis</tp:taxon-name-part></tp:taxon-name></italic>, syntypes <named-content xmlns:xlink="http://www.w3.org/1999/xlink" content-type="dwc:institutional_code" xlink:title="The Natural History Museum, London" xlink:href="http://grbio.org/institution/natural-history-museum-london" xlink:type="simple">NHMUK</named-content> 1989042 from Ponsee.</p></caption><graphic xmlns:xlink="http://www.w3.org/1999/xlink" xlink:href="zookeys-1208-173_article-116083__-g010.jpg" position="float" orientation="portrait" xlink:type="simple" id="oo_1104508.jpg"><uri content-type="original_file" xlink:type="simple">https://binary.pensoft.net/fig/1104508</uri></graphic></fig></tp:treatment-sec><ref-list><ref id="B39"><mixed-citation xmlns:xlink="http://www.w3.org/1999/xlink" xlink:type="simple"><person-group><name name-style="western"><surname>Godwin-Austen</surname><given-names>HH</given-names></name></person-group> (<year>1920</year>) Land and freshwater <tp:taxon-name><tp:taxon-name-part taxon-name-part-type="phylum">Mollusca</tp:taxon-name-part></tp:taxon-name> of India, including South Arabia, Baluchistan, Afghanistan, Kashmir, Nepal, Burmah, Pegu, Tenasserim, Malay Peninsula, Ceylon, and other islands of the Indian Ocean. Supplementary to Messrs. Theobald and Hanley’s Conchologia Indica. London, Taylor &amp; Francis, Volume 3, 1–65. [pls 159–165] <ext-link xlink:href="https://www.biodiversitylibrary.org/item/57585" ext-link-type="uri" xlink:type="simple">https://www.biodiversitylibrary.org/item/57585</ext-link></mixed-citation></ref><ref id="B69"><mixed-citation xmlns:xlink="http://www.w3.org/1999/xlink" xlink:type="simple"><person-group><name name-style="western"><surname>Nevill</surname><given-names>G</given-names></name></person-group> (<year>1878</year>) <source>Hand list of <tp:taxon-name><tp:taxon-name-part taxon-name-part-type="phylum">Mollusca</tp:taxon-name-part></tp:taxon-name> in the Indian Museum, Calcutta. Part I. <tp:taxon-name><tp:taxon-name-part taxon-name-part-type="class">Gastropoda</tp:taxon-name-part></tp:taxon-name>.</source><publisher-name>Indian Museum</publisher-name>, <publisher-loc>Calcutta</publisher-loc>, <size units="page">338 pp</size>. <ext-link xlink:href="10.5962/bhl.title.11957" ext-link-type="doi" xlink:type="simple">https://doi.org/10.5962/bhl.title.11957</ext-link></mixed-citation></ref></ref-list></tp:taxon-treatment>
