# Supplementary material for: ﻿Contributions on a small collection of the former Subulinidae Fischer & Crosse, 1877 (Eupulmonata, Achatinoidea) with catalogue of the Glessula and Rishetia species recorded from Myanmar
Source: Zookeys. 2024 Jul 30;1208:173–239. doi: 10.3897/zookeys.1208.116083 (PMC11303849; doi:10.3897/zookeys.1208.116083)
Supplement: XML Treatment for Rishetia [file zookeys.1208.116083-treatment33.xml]

<!DOCTYPE tp:taxon-treatment
  PUBLIC "-//TaxonX//DTD Taxonomic Treatment Publishing DTD v0 20100105//EN" "tax-treatment-NSO.dtd">
<tp:taxon-treatment xmlns:tp="http://www.plazi.org/taxpub"><tp:treatment-meta><kwd-group><label>Taxon classification</label><kwd>
              <named-content content-type="kingdom">Animalia</named-content>
            </kwd><kwd>
              <named-content content-type="order">Stylommatophora</named-content>
            </kwd><kwd>
              <named-content content-type="family">Subulinidae</named-content>
            </kwd></kwd-group><mixed-citation publication-type="journal"><person-group><name><surname>Man</surname><given-names>Nem Sian</given-names></name><name><surname>Ablett</surname><given-names>Jonathan D.</given-names></name><name><surname>Lwin</surname><given-names>Ngwe</given-names></name><name><surname>Sutcharit</surname><given-names>Chirasak</given-names></name><name><surname>Panha</surname><given-names>Somsak</given-names></name></person-group><article-title>﻿Contributions on a small collection of the former <tp:taxon-name><tp:taxon-name-part taxon-name-part-type="family">Subulinidae</tp:taxon-name-part></tp:taxon-name> Fischer &amp; Crosse, 1877 (<tp:taxon-name><tp:taxon-name-part taxon-name-part-type="suborder">Eupulmonata</tp:taxon-name-part></tp:taxon-name>, <tp:taxon-name><tp:taxon-name-part taxon-name-part-type="superfamily">Achatinoidea</tp:taxon-name-part></tp:taxon-name>) with catalogue of the <italic><tp:taxon-name><tp:taxon-name-part taxon-name-part-type="genus" reg="Glessula">Glessula</tp:taxon-name-part></tp:taxon-name></italic> and <italic><tp:taxon-name><tp:taxon-name-part taxon-name-part-type="genus" reg="Rishetia">Rishetia</tp:taxon-name-part></tp:taxon-name></italic> species recorded from Myanmar</article-title><source>Zookeys</source><day>30</day><month>07</month><year>2024</year><volume>1208</volume><fpage>173</fpage><lpage>239</lpage><pub-id pub-id-type="doi">10.3897/zookeys.1208.116083</pub-id></mixed-citation></tp:treatment-meta><tp:nomenclature><label>﻿﻿Genus</label><tp:taxon-name>
            <object-id xmlns:xlink="http://www.w3.org/1999/xlink" content-type="arpha" xlink:type="simple">55233A14-92DE-5378-A4A9-6E54388C321F</object-id>
            <tp:taxon-name-part taxon-name-part-type="genus" reg="Rishetia">Rishetia</tp:taxon-name-part>
          </tp:taxon-name><tp:taxon-authority>Godwin-Austen, 1920</tp:taxon-authority><tp:nomenclature-citation-list><tp:nomenclature-citation><tp:taxon-name><tp:taxon-name-part taxon-name-part-type="genus" reg="Glessula">Glessula</tp:taxon-name-part> (<tp:taxon-name-part taxon-name-part-type="subgenus" reg="Rishetia">Rishetia</tp:taxon-name-part>)</tp:taxon-name><comment>Godwin-Austen, 1920: 7.</comment></tp:nomenclature-citation><tp:nomenclature-citation><tp:taxon-name>
                <tp:taxon-name-part taxon-name-part-type="genus" reg="Rishetia">Rishetia</tp:taxon-name-part>
              </tp:taxon-name><comment>—<xref ref-type="bibr" rid="B95">Schileyko 1999</xref>: 532. <xref ref-type="bibr" rid="B90">Raheem et al. 2014</xref>: 138, 139. <xref ref-type="bibr" rid="B24">Budha et al. 2017</xref>: 137. <xref ref-type="bibr" rid="B88">Preece et al. 2022</xref>: 127.</comment></tp:nomenclature-citation></tp:nomenclature-citation-list></tp:nomenclature><tp:treatment-sec sec-type="type species" id="SECID0EAKDK"><title>Type species.</title><p><italic><tp:taxon-name><tp:taxon-name-part taxon-name-part-type="genus" reg="Achatina">Achatina</tp:taxon-name-part><tp:taxon-name-part taxon-name-part-type="species" reg="tenuispira">tenuispira</tp:taxon-name-part></tp:taxon-name></italic> Benson, 1836 by original designation.</p></tp:treatment-sec><tp:treatment-sec sec-type="diagnosis" id="SECID0ERKDK"><title>Diagnosis.</title><p>Shell slender and conical; spire high, turreted, and regularly attenuated; embryonic whorls smooth or with striations and subsequent whorls have thick or fine and equally or irregularly spaced radial ribs. Aperture oblique, narrow to broad, and ovate shape; columella concave and truncated; columellar margin not expanded. Penis large, thick, and moderately long; epiphallus relatively long; flagellum present with tubular shape; epiphallic caecum present; vagina enlarged, short ~ 1/2 of penis length.</p></tp:treatment-sec><tp:treatment-sec sec-type="remarks" id="SECID0EWKDK"><title>Remarks.</title><p>Originally, <xref ref-type="bibr" rid="B39">Godwin-Austen (1920)</xref> proposed <italic><tp:taxon-name><tp:taxon-name-part taxon-name-part-type="genus" reg="Rishetia">Rishetia</tp:taxon-name-part></tp:taxon-name></italic> as a subgenus of <italic><tp:taxon-name><tp:taxon-name-part taxon-name-part-type="genus" reg="Glessula">Glessula</tp:taxon-name-part></tp:taxon-name></italic>, which <xref ref-type="bibr" rid="B95">Schileyko (1999)</xref> raised to the generic level, followed by <xref ref-type="bibr" rid="B90">Raheem et al. (2014)</xref>, <xref ref-type="bibr" rid="B24">Budha et al. (2017)</xref>, and <xref ref-type="bibr" rid="B88">Preece et al. (2022)</xref>. <italic><tp:taxon-name><tp:taxon-name-part taxon-name-part-type="genus" reg="Rishetia">Rishetia</tp:taxon-name-part></tp:taxon-name></italic> can be distinguished from <italic><tp:taxon-name><tp:taxon-name-part taxon-name-part-type="genus" reg="Glessula">Glessula</tp:taxon-name-part></tp:taxon-name></italic> by having a slender elongate-conical shell with a tubular-shaped flagellum and epiphallic caecum present, while <italic><tp:taxon-name><tp:taxon-name-part taxon-name-part-type="genus" reg="Glessula">Glessula</tp:taxon-name-part></tp:taxon-name></italic> processes an ovate-conical shell with a comb-like flagellum and epiphallic caecum absent (Tables <xref ref-type="table" rid="T2">2</xref>, <xref ref-type="table" rid="T3">3</xref>).</p><p><italic><tp:taxon-name><tp:taxon-name-part taxon-name-part-type="genus" reg="Rishetia">Rishetia</tp:taxon-name-part></tp:taxon-name></italic> can generally be differentiated from <italic><tp:taxon-name><tp:taxon-name-part taxon-name-part-type="genus" reg="Bacillum">Bacillum</tp:taxon-name-part></tp:taxon-name></italic> by having a narrowly attenuated shell, convex and smaller apex, straight columella, and weak striations; <italic><tp:taxon-name><tp:taxon-name-part taxon-name-part-type="genus" reg="Bacillum">Bacillum</tp:taxon-name-part></tp:taxon-name></italic> has a cylindrical shell, large and rounded apex, more concave columella, and stronger radial striations (Table <xref ref-type="table" rid="T2">2</xref>). More information on the genitalia as well as a molecular phylogeny based on multiple species will clarify the systematic relationship of these two genera.</p><p>This genus has been documented in India, Sri Lanka, Bangladesh, and Nepal, with its presence in Southeast Asia limited to Myanmar (<xref ref-type="bibr" rid="B39">Godwin-Austen 1920</xref>; <xref ref-type="bibr" rid="B95">Schileyko 1999</xref>; <xref ref-type="bibr" rid="B90">Raheem et al. 2014</xref>; <xref ref-type="bibr" rid="B23">Budha et al. 2015</xref>, <xref ref-type="bibr" rid="B24">2017</xref>). Currently, 23 species are recognised; among these, eleven species and subspecies have been documented from Myanmar (<xref ref-type="bibr" rid="B39">Godwin-Austen 1920</xref>; <xref ref-type="bibr" rid="B61">MolluscaBase 2023</xref>).</p></tp:treatment-sec><tp:treatment-sec><!--Section generated to contain objects referenced in tp:taxon-treatment.--><table-wrap id="T2" position="float" orientation="portrait"><label>Table 2.</label><caption><p>Comparison of shell morphology among subulinid genera recorded in Myanmar. The superscript numbers are references; <sup>1</sup> = <xref ref-type="bibr" rid="B86">Pilsbry (1906)</xref>, <sup>2</sup> = <xref ref-type="bibr" rid="B42">Gude (1914)</xref>, <sup>3</sup> = <xref ref-type="bibr" rid="B39">Godwin-Austen (1920)</xref>, <sup>4</sup> = <xref ref-type="bibr" rid="B65">Naggs (1994)</xref>, <sup>5</sup> = <xref ref-type="bibr" rid="B95">Schileyko (1999)</xref>, and <sup>6</sup> = <xref ref-type="bibr" rid="B24">Budha et al. (2017)</xref>.</p></caption><table id="TID0ESFDK" rules="all"><tbody><tr><th rowspan="2" colspan="1">Genus (type species)</th><th rowspan="2" colspan="1">Shell shape</th><th rowspan="2" colspan="1">Spire</th><th rowspan="1" colspan="2">Sculpture</th><th rowspan="2" colspan="1">Aperture shape</th><th rowspan="2" colspan="1">Columella</th></tr><tr><th rowspan="1" colspan="1">Embryonic whorl</th><th rowspan="1" colspan="1">Spire whorl</th></tr><tr><td rowspan="1" colspan="1">
                    <bold><italic><tp:taxon-name><tp:taxon-name-part taxon-name-part-type="genus" reg="Allopeas">Allopeas</tp:taxon-name-part></tp:taxon-name></italic> (<italic><tp:taxon-name><tp:taxon-name-part taxon-name-part-type="genus" reg="Allopeas"/><tp:taxon-name-part taxon-name-part-type="subgenus" reg="Bulimus">Bulimus</tp:taxon-name-part><tp:taxon-name-part taxon-name-part-type="species" reg="gracilis">gracilis</tp:taxon-name-part></tp:taxon-name></italic> Hutton, 1834)<sup>5</sup></bold>
                  </td><td rowspan="1" colspan="1">slender conical</td><td rowspan="1" colspan="1">high and gradually attenuated</td><td rowspan="1" colspan="1">smooth</td><td rowspan="1" colspan="1">striations</td><td rowspan="1" colspan="1">vertically broad; oblong</td><td rowspan="1" colspan="1">straight</td></tr><tr><td rowspan="1" colspan="1">
                    <bold><italic><tp:taxon-name><tp:taxon-name-part taxon-name-part-type="genus" reg="Bacillum">Bacillum</tp:taxon-name-part></tp:taxon-name></italic> (<italic><tp:taxon-name><tp:taxon-name-part taxon-name-part-type="genus" reg="Bacillum"/><tp:taxon-name-part taxon-name-part-type="subgenus" reg="Achatina">Achatina</tp:taxon-name-part><tp:taxon-name-part taxon-name-part-type="species" reg="cassiaca">cassiaca</tp:taxon-name-part></tp:taxon-name></italic> Reeve, 1849)<sup>1</sup></bold>
                  </td><td rowspan="1" colspan="1">slender conical</td><td rowspan="1" colspan="1">high, turreted, and gradually attenuated</td><td rowspan="1" colspan="1">striations</td><td rowspan="1" colspan="1">obliqued striations or ribs</td><td rowspan="1" colspan="1">obliquely narrow; ovate</td><td rowspan="1" colspan="1">concave and truncated</td></tr><tr><td rowspan="1" colspan="1">
                    <bold><italic><tp:taxon-name><tp:taxon-name-part taxon-name-part-type="genus" reg="Curvella">Curvella</tp:taxon-name-part></tp:taxon-name></italic> (<italic><tp:taxon-name><tp:taxon-name-part taxon-name-part-type="genus" reg="Curvella"/><tp:taxon-name-part taxon-name-part-type="subgenus" reg="Curvella">Curvella</tp:taxon-name-part><tp:taxon-name-part taxon-name-part-type="species" reg="sulcata">sulcata</tp:taxon-name-part></tp:taxon-name></italic> Chaper, 1885)<sup>1,5</sup></bold>
                  </td><td rowspan="1" colspan="1">oblong-conical</td><td rowspan="1" colspan="1">low or high conical and rapidly attenuated</td><td rowspan="1" colspan="1">smooth</td><td rowspan="1" colspan="1">equally or irregularly spaced striations or ribs</td><td rowspan="1" colspan="1">vertically broad; ovate; oblong</td><td rowspan="1" colspan="1">straight</td></tr><tr><td rowspan="1" colspan="1">
                    <bold><italic><tp:taxon-name><tp:taxon-name-part taxon-name-part-type="genus" reg="Glessula">Glessula</tp:taxon-name-part></tp:taxon-name></italic> (<italic><tp:taxon-name><tp:taxon-name-part taxon-name-part-type="genus" reg="Glessula"/><tp:taxon-name-part taxon-name-part-type="subgenus" reg="Achatina">Achatina</tp:taxon-name-part><tp:taxon-name-part taxon-name-part-type="species" reg="gemma">gemma</tp:taxon-name-part></tp:taxon-name></italic> Reeve, 1850)<sup>3,6</sup></bold>
                  </td><td rowspan="1" colspan="1">ovate-conical</td><td rowspan="1" colspan="1">low conical, and gradually attenuated</td><td rowspan="1" colspan="1">smooth or striations</td><td rowspan="1" colspan="1">equally spaced of striations; grooves; radial ribs</td><td rowspan="1" colspan="1">obliquely narrow or broad; ovate</td><td rowspan="1" colspan="1">concave and truncated</td></tr><tr><td rowspan="1" colspan="1">
                    <bold><italic><tp:taxon-name><tp:taxon-name-part taxon-name-part-type="genus" reg="Rishetia">Rishetia</tp:taxon-name-part></tp:taxon-name></italic> (<italic><tp:taxon-name><tp:taxon-name-part taxon-name-part-type="genus" reg="Rishetia"/><tp:taxon-name-part taxon-name-part-type="subgenus" reg="Achatina">Achatina</tp:taxon-name-part><tp:taxon-name-part taxon-name-part-type="species" reg="tenuispira">tenuispira</tp:taxon-name-part></tp:taxon-name></italic> Benson, 1836)<sup>3,6</sup></bold>
                  </td><td rowspan="1" colspan="1">slender conical</td><td rowspan="1" colspan="1">high, turreted, and gradually attenuated</td><td rowspan="1" colspan="1">smooth or striations</td><td rowspan="1" colspan="1">equally or irregularly spaced striations or ribs</td><td rowspan="1" colspan="1">obliquely, narrow; ovate</td><td rowspan="1" colspan="1">concave and truncated</td></tr><tr><td rowspan="1" colspan="1">
                    <bold><italic><tp:taxon-name><tp:taxon-name-part taxon-name-part-type="genus" reg="Opeas">Opeas</tp:taxon-name-part></tp:taxon-name></italic> (<italic><tp:taxon-name><tp:taxon-name-part taxon-name-part-type="genus" reg="Opeas"/><tp:taxon-name-part taxon-name-part-type="subgenus" reg="Helix">Helix</tp:taxon-name-part><tp:taxon-name-part taxon-name-part-type="species" reg="goodallii">goodallii</tp:taxon-name-part></tp:taxon-name></italic> Miller, 1822)<sup>1,5</sup></bold>
                  </td><td rowspan="1" colspan="1">slender conical</td><td rowspan="1" colspan="1">low or high, turreted, and gradually attenuated</td><td rowspan="1" colspan="1">smooth</td><td rowspan="1" colspan="1">smooth; fine striations and growth lines</td><td rowspan="1" colspan="1">vertically narrow; oblong</td><td rowspan="1" colspan="1">concave or straight</td></tr><tr><td rowspan="1" colspan="1">
                    <bold><italic><tp:taxon-name><tp:taxon-name-part taxon-name-part-type="genus" reg="Paropeas">Paropeas</tp:taxon-name-part></tp:taxon-name></italic> (<italic><tp:taxon-name><tp:taxon-name-part taxon-name-part-type="genus" reg="Paropeas"/><tp:taxon-name-part taxon-name-part-type="subgenus" reg="Bulimus">Bulimus</tp:taxon-name-part><tp:taxon-name-part taxon-name-part-type="species" reg="acutissimus">acutissimus</tp:taxon-name-part></tp:taxon-name></italic> Mousson, 1857)<sup>1,2,4</sup></bold>
                  </td><td rowspan="1" colspan="1">slender conical</td><td rowspan="1" colspan="1">high, turreted, and gradually attenuated</td><td rowspan="1" colspan="1">striations</td><td rowspan="1" colspan="1">irregular, dense, fine or coarse striations</td><td rowspan="1" colspan="1">obliquely narrow or broad; ovate</td><td rowspan="1" colspan="1">concave or straight</td></tr><tr><td rowspan="1" colspan="1">
                    <bold><italic><tp:taxon-name><tp:taxon-name-part taxon-name-part-type="genus" reg="Tortaxis">Tortaxis</tp:taxon-name-part></tp:taxon-name></italic> (<italic><tp:taxon-name><tp:taxon-name-part taxon-name-part-type="genus" reg="Tortaxis"/><tp:taxon-name-part taxon-name-part-type="subgenus" reg="Achatina">Achatina</tp:taxon-name-part><tp:taxon-name-part taxon-name-part-type="species" reg="erecta">erecta</tp:taxon-name-part></tp:taxon-name></italic> Benson, 1842)<sup>1</sup></bold>
                  </td><td rowspan="1" colspan="1">cylindrical to slender conical</td><td rowspan="1" colspan="1">high, mostly turreted, narrowly or cylindrically attenuated</td><td rowspan="1" colspan="1">smooth</td><td rowspan="1" colspan="1">striations and growth lines</td><td rowspan="1" colspan="1">vertically narrow; oblong</td><td rowspan="1" colspan="1">concave or straight and with spiral fold below</td></tr><tr><td rowspan="1" colspan="1">
                    <bold><italic><tp:taxon-name><tp:taxon-name-part taxon-name-part-type="genus" reg="Zootecus">Zootecus</tp:taxon-name-part></tp:taxon-name></italic> (<italic><tp:taxon-name><tp:taxon-name-part taxon-name-part-type="genus" reg="Zootecus"/><tp:taxon-name-part taxon-name-part-type="subgenus" reg="Pupa">Pupa</tp:taxon-name-part><tp:taxon-name-part taxon-name-part-type="species" reg="insularis">insularis</tp:taxon-name-part></tp:taxon-name></italic> Ehrenberg, 1831)<sup>5</sup></bold>
                  </td><td rowspan="1" colspan="1">pupiform</td><td rowspan="1" colspan="1">high, broad, and cylindrical</td><td rowspan="1" colspan="1">smooth</td><td rowspan="1" colspan="1">irregular, dense, fine or coarse striations</td><td rowspan="1" colspan="1">obliquely broad; oblong; rounded</td><td rowspan="1" colspan="1">straight</td></tr></tbody></table></table-wrap><table-wrap id="T3" position="float" orientation="portrait"><label>Table 3.</label><caption><p>Comparison of terminal part of male genitalia between <italic><tp:taxon-name><tp:taxon-name-part taxon-name-part-type="genus" reg="Glessula">Glessula</tp:taxon-name-part></tp:taxon-name></italic> and <italic><tp:taxon-name><tp:taxon-name-part taxon-name-part-type="genus" reg="Rishetia">Rishetia</tp:taxon-name-part></tp:taxon-name></italic>. References: 1 = <xref ref-type="bibr" rid="B98">Semper (1874)</xref>; 2 = <xref ref-type="bibr" rid="B38">Godwin-Austen (1918)</xref>; 3 = <xref ref-type="bibr" rid="B39">Godwin-Austen (1920)</xref>; 4 = <xref ref-type="bibr" rid="B97">Schileyko and Kuznetsov (1996)</xref>; 5 = <xref ref-type="bibr" rid="B95">Schileyko (1999)</xref>; 6 = <xref ref-type="bibr" rid="B24">Budha et al. (2017)</xref>. n/a = data not available (not mentioned in the description or could not differentiated from the original figure).</p></caption><table id="TID0E5WDK" rules="all"><tbody><tr><th rowspan="1" colspan="1">Species</th><th rowspan="1" colspan="1">Epiphallic caecum</th><th rowspan="1" colspan="1">Flagellum</th><th rowspan="1" colspan="1">References</th></tr><tr><td rowspan="1" colspan="4">
                    <bold><italic><tp:taxon-name><tp:taxon-name-part taxon-name-part-type="genus" reg="Glessula">Glessula</tp:taxon-name-part></tp:taxon-name></italic> von Martens, 1860</bold>
                  </td></tr><tr><td rowspan="1" colspan="1"><italic><tp:taxon-name><tp:taxon-name-part taxon-name-part-type="genus" reg="Glessula">G.</tp:taxon-name-part><tp:taxon-name-part taxon-name-part-type="species" reg="hebetata">hebetata</tp:taxon-name-part></tp:taxon-name></italic> Godwin-Austen, 1920</td><td rowspan="1" colspan="1">absent</td><td rowspan="1" colspan="1">comb-like with numerous notches</td><td rowspan="1" colspan="1">6</td></tr><tr><td rowspan="1" colspan="1"><italic><tp:taxon-name><tp:taxon-name-part taxon-name-part-type="genus" reg="Glessula">G.</tp:taxon-name-part><tp:taxon-name-part taxon-name-part-type="species" reg="inornata">inornata</tp:taxon-name-part></tp:taxon-name></italic> (Pfeiffer, 1853)</td><td rowspan="1" colspan="1">absent</td><td rowspan="1" colspan="1">comb-like with numerous notches</td><td rowspan="1" colspan="1">3</td></tr><tr><td rowspan="1" colspan="1"><italic><tp:taxon-name><tp:taxon-name-part taxon-name-part-type="genus" reg="Glessula">G.</tp:taxon-name-part><tp:taxon-name-part taxon-name-part-type="species" reg="oakesi">oakesi</tp:taxon-name-part></tp:taxon-name></italic> Godwin-Austen, 1918</td><td rowspan="1" colspan="1">absent</td><td rowspan="1" colspan="1">comb-like with three notches</td><td rowspan="1" colspan="1">2, 3</td></tr><tr><td rowspan="1" colspan="1"><italic><tp:taxon-name><tp:taxon-name-part taxon-name-part-type="genus" reg="Glessula">G.</tp:taxon-name-part><tp:taxon-name-part taxon-name-part-type="species" reg="ochracea">ochracea</tp:taxon-name-part></tp:taxon-name></italic> Godwin-Austen, 1918</td><td rowspan="1" colspan="1">absent</td><td rowspan="1" colspan="1">comb-like with numerous notches</td><td rowspan="1" colspan="1">2, 3</td></tr><tr><td rowspan="1" colspan="1"><italic><tp:taxon-name><tp:taxon-name-part taxon-name-part-type="genus" reg="Glessula">G.</tp:taxon-name-part><tp:taxon-name-part taxon-name-part-type="species" reg="orobia">orobia</tp:taxon-name-part></tp:taxon-name></italic> (Benson, 1860)</td><td rowspan="1" colspan="1">absent</td><td rowspan="1" colspan="1">comb-like with five notches</td><td rowspan="1" colspan="1">3, 6</td></tr><tr><td rowspan="1" colspan="1"><italic><tp:taxon-name><tp:taxon-name-part taxon-name-part-type="genus" reg="Glessula">G.</tp:taxon-name-part><tp:taxon-name-part taxon-name-part-type="species" reg="orophila">orophila</tp:taxon-name-part></tp:taxon-name></italic> (Reeve, 1849)</td><td rowspan="1" colspan="1">absent</td><td rowspan="1" colspan="1">comb-like with numerous notches</td><td rowspan="1" colspan="1">1</td></tr><tr><td rowspan="1" colspan="1"><italic><tp:taxon-name><tp:taxon-name-part taxon-name-part-type="genus" reg="Glessula">G.</tp:taxon-name-part><tp:taxon-name-part taxon-name-part-type="species" reg="serena">serena</tp:taxon-name-part></tp:taxon-name></italic> (Benson, 1860)</td><td rowspan="1" colspan="1">absent</td><td rowspan="1" colspan="1">comb-like with numerous notches</td><td rowspan="1" colspan="1">5</td></tr><tr><td rowspan="1" colspan="1"><italic><tp:taxon-name><tp:taxon-name-part taxon-name-part-type="genus" reg="Glessula">G.</tp:taxon-name-part><tp:taxon-name-part taxon-name-part-type="species" reg="tamakoshi">tamakoshi</tp:taxon-name-part></tp:taxon-name></italic> Budha &amp; Backeljau, 2017</td><td rowspan="1" colspan="1">absent</td><td rowspan="1" colspan="1">comb-like with numerous notches</td><td rowspan="1" colspan="1">6</td></tr><tr><td rowspan="1" colspan="1"><italic><tp:taxon-name><tp:taxon-name-part taxon-name-part-type="genus" reg="Glessula">G.</tp:taxon-name-part><tp:taxon-name-part taxon-name-part-type="species" reg="mandalayensis">mandalayensis</tp:taxon-name-part></tp:taxon-name></italic> sp. nov.</td><td rowspan="1" colspan="1">absent</td><td rowspan="1" colspan="1">absent</td><td rowspan="1" colspan="1">This study</td></tr><tr><td rowspan="1" colspan="4">
                    <bold><italic><tp:taxon-name><tp:taxon-name-part taxon-name-part-type="genus" reg="Rishetia">Rishetia</tp:taxon-name-part></tp:taxon-name></italic> Godwin-Austen, 1920</bold>
                  </td></tr><tr><td rowspan="1" colspan="1"><italic><tp:taxon-name><tp:taxon-name-part taxon-name-part-type="genus" reg="Rishetia">R.</tp:taxon-name-part><tp:taxon-name-part taxon-name-part-type="species" reg="garoense">garoense</tp:taxon-name-part></tp:taxon-name></italic> (Godwin-Austen, 1920)</td><td rowspan="1" colspan="1">n/a</td><td rowspan="1" colspan="1">long cylindrical</td><td rowspan="1" colspan="1">3</td></tr><tr><td rowspan="1" colspan="1"><italic><tp:taxon-name><tp:taxon-name-part taxon-name-part-type="genus" reg="Rishetia">R.</tp:taxon-name-part><tp:taxon-name-part taxon-name-part-type="species" reg="hastula">hastula</tp:taxon-name-part></tp:taxon-name></italic> (Benson, 1860)</td><td rowspan="1" colspan="1">short knob-like</td><td rowspan="1" colspan="1">short tubular</td><td rowspan="1" colspan="1">6</td></tr><tr><td rowspan="1" colspan="1"><italic><tp:taxon-name><tp:taxon-name-part taxon-name-part-type="genus" reg="Rishetia">R.</tp:taxon-name-part><tp:taxon-name-part taxon-name-part-type="species" reg="kathmandica">kathmandica</tp:taxon-name-part></tp:taxon-name></italic> Budha &amp; Backeljau, 2017</td><td rowspan="1" colspan="1">short cylindrical</td><td rowspan="1" colspan="1">long cylindrical</td><td rowspan="1" colspan="1">6</td></tr><tr><td rowspan="1" colspan="1"><italic><tp:taxon-name><tp:taxon-name-part taxon-name-part-type="genus" reg="Rishetia">R.</tp:taxon-name-part><tp:taxon-name-part taxon-name-part-type="species" reg="longispira">longispira</tp:taxon-name-part></tp:taxon-name></italic> (Godwin-Austen, 1920)</td><td rowspan="1" colspan="1">n/a</td><td rowspan="1" colspan="1">long cylindrical</td><td rowspan="1" colspan="1">3, 6</td></tr><tr><td rowspan="1" colspan="1"><italic><tp:taxon-name><tp:taxon-name-part taxon-name-part-type="genus" reg="Rishetia">R.</tp:taxon-name-part><tp:taxon-name-part taxon-name-part-type="species" reg="mastersi">mastersi</tp:taxon-name-part></tp:taxon-name></italic> (Godwin-Austen, 1920)</td><td rowspan="1" colspan="1">short cylindrical</td><td rowspan="1" colspan="1">long cylindrical</td><td rowspan="1" colspan="1">6</td></tr><tr><td rowspan="1" colspan="1"><italic><tp:taxon-name><tp:taxon-name-part taxon-name-part-type="genus" reg="Rishetia">R.</tp:taxon-name-part><tp:taxon-name-part taxon-name-part-type="species" reg="nagarjunensis">nagarjunensis</tp:taxon-name-part></tp:taxon-name></italic> Budha &amp; Naggs, 2017</td><td rowspan="1" colspan="1">short knob</td><td rowspan="1" colspan="1">short knob</td><td rowspan="1" colspan="1">6</td></tr><tr><td rowspan="1" colspan="1"><italic><tp:taxon-name><tp:taxon-name-part taxon-name-part-type="genus" reg="Rishetia">R.</tp:taxon-name-part><tp:taxon-name-part taxon-name-part-type="species" reg="rishikeshi">rishikeshi</tp:taxon-name-part></tp:taxon-name></italic> Budha &amp; Naggs, 2017</td><td rowspan="1" colspan="1">short cylindrical</td><td rowspan="1" colspan="1">long cylindrical</td><td rowspan="1" colspan="1">6</td></tr><tr><td rowspan="1" colspan="1"><italic><tp:taxon-name><tp:taxon-name-part taxon-name-part-type="genus" reg="Rishetia">R.</tp:taxon-name-part><tp:taxon-name-part taxon-name-part-type="species" reg="subulata">subulata</tp:taxon-name-part></tp:taxon-name></italic> Budha &amp; Naggs, 2017</td><td rowspan="1" colspan="1">short cylindrical</td><td rowspan="1" colspan="1">long cylindrical</td><td rowspan="1" colspan="1">6</td></tr><tr><td rowspan="1" colspan="1"><italic><tp:taxon-name><tp:taxon-name-part taxon-name-part-type="genus" reg="Rishetia">R.</tp:taxon-name-part><tp:taxon-name-part taxon-name-part-type="species" reg="tribhuvana">tribhuvana</tp:taxon-name-part></tp:taxon-name></italic> Budha, 2017</td><td rowspan="1" colspan="1">short cylindrical</td><td rowspan="1" colspan="1">long cylindrical</td><td rowspan="1" colspan="1">6</td></tr><tr><td rowspan="1" colspan="1"><italic><tp:taxon-name><tp:taxon-name-part taxon-name-part-type="genus" reg="Rishetia">R.</tp:taxon-name-part><tp:taxon-name-part taxon-name-part-type="species" reg="tenuispira">tenuispira</tp:taxon-name-part></tp:taxon-name></italic> (Benson, 1936)</td><td rowspan="1" colspan="1">short cylindrical</td><td rowspan="1" colspan="1">long cylindrical</td><td rowspan="1" colspan="1">4, 5</td></tr></tbody></table></table-wrap></tp:treatment-sec><ref-list><ref id="B95"><mixed-citation xmlns:xlink="http://www.w3.org/1999/xlink" xlink:type="simple"><person-group><name name-style="western"><surname>Schileyko</surname><given-names>AA</given-names></name></person-group> (<year>1999</year>) Treatise on recent terrestrial pulmonate molluscs Part 4. <tp:taxon-name><tp:taxon-name-part taxon-name-part-type="family">Draparnaudiidae</tp:taxon-name-part></tp:taxon-name>, <tp:taxon-name><tp:taxon-name-part taxon-name-part-type="family">Caryodidae</tp:taxon-name-part></tp:taxon-name>, <tp:taxon-name><tp:taxon-name-part taxon-name-part-type="family">Macrocyclidae</tp:taxon-name-part></tp:taxon-name>, <tp:taxon-name><tp:taxon-name-part taxon-name-part-type="family">Acavidae</tp:taxon-name-part></tp:taxon-name>, <tp:taxon-name><tp:taxon-name-part taxon-name-part-type="family">Clavatoridae</tp:taxon-name-part></tp:taxon-name>, <tp:taxon-name><tp:taxon-name-part taxon-name-part-type="family">Dorcasiidae</tp:taxon-name-part></tp:taxon-name>, <tp:taxon-name><tp:taxon-name-part taxon-name-part-type="family">Sculptariidae</tp:taxon-name-part></tp:taxon-name>, <tp:taxon-name><tp:taxon-name-part taxon-name-part-type="family">Corillidae</tp:taxon-name-part></tp:taxon-name>, <tp:taxon-name><tp:taxon-name-part taxon-name-part-type="family">Plectopylidae</tp:taxon-name-part></tp:taxon-name>, <tp:taxon-name><tp:taxon-name-part taxon-name-part-type="family">Megalobulimidae</tp:taxon-name-part></tp:taxon-name>, <tp:taxon-name><tp:taxon-name-part taxon-name-part-type="family">Strophocheilidae</tp:taxon-name-part></tp:taxon-name>, <tp:taxon-name><tp:taxon-name-part taxon-name-part-type="family">Cerionidae</tp:taxon-name-part></tp:taxon-name>, <tp:taxon-name><tp:taxon-name-part taxon-name-part-type="family">Achatinidae</tp:taxon-name-part></tp:taxon-name>, <tp:taxon-name><tp:taxon-name-part taxon-name-part-type="family">Subulinidae</tp:taxon-name-part></tp:taxon-name>, <tp:taxon-name><tp:taxon-name-part taxon-name-part-type="family">Glessulidae</tp:taxon-name-part></tp:taxon-name>, <tp:taxon-name><tp:taxon-name-part taxon-name-part-type="family">Micractaeonidae</tp:taxon-name-part></tp:taxon-name>, <tp:taxon-name><tp:taxon-name-part taxon-name-part-type="family">Ferrussaciidae</tp:taxon-name-part></tp:taxon-name>. Ruthenica (Supplement 2): 437–564.</mixed-citation></ref><ref id="B90"><mixed-citation xmlns:xlink="http://www.w3.org/1999/xlink" xlink:type="simple"><person-group><name name-style="western"><surname>Raheem</surname><given-names>DC</given-names></name><name name-style="western"><surname>Taylor</surname><given-names>H</given-names></name><name name-style="western"><surname>Ablett</surname><given-names>J</given-names></name><name name-style="western"><surname>Preece</surname><given-names>RC</given-names></name><name name-style="western"><surname>Aravind</surname><given-names>NA</given-names></name><name name-style="western"><surname>Naggs</surname><given-names>F</given-names></name></person-group> (<year>2014</year>) A systematic revision of the land snails of the Western Ghats of India. Tropical Natural History (Supplement 4): 1–294.</mixed-citation></ref><ref id="B24"><mixed-citation xmlns:xlink="http://www.w3.org/1999/xlink" xlink:type="simple"><person-group><name name-style="western"><surname>Budha</surname><given-names>PB</given-names></name><name name-style="western"><surname>Naggs</surname><given-names>F</given-names></name><name name-style="western"><surname>Backeljau</surname><given-names>T</given-names></name></person-group> (<year>2017</year>) <article-title>Conchological differentiation and genital anatomy of Nepalese <tp:taxon-name><tp:taxon-name-part taxon-name-part-type="subfamily">Glessulinae</tp:taxon-name-part></tp:taxon-name> (<tp:taxon-name><tp:taxon-name-part taxon-name-part-type="class">Gastropoda</tp:taxon-name-part></tp:taxon-name>, <tp:taxon-name><tp:taxon-name-part taxon-name-part-type="order">Stylommatophora</tp:taxon-name-part></tp:taxon-name>, <tp:taxon-name><tp:taxon-name-part taxon-name-part-type="family">Subulinidae</tp:taxon-name-part></tp:taxon-name>), with descriptions of six new species.</article-title><source>ZooKeys</source><volume>675</volume>: <fpage>129</fpage>–<lpage>156</lpage>. <ext-link xlink:href="10.3897/zookeys.675.13252" ext-link-type="doi" xlink:type="simple">https://doi.org/10.3897/zookeys.675.13252</ext-link></mixed-citation></ref><ref id="B88"><mixed-citation xmlns:xlink="http://www.w3.org/1999/xlink" xlink:type="simple"><person-group><name name-style="western"><surname>Preece</surname><given-names>RC</given-names></name><name name-style="western"><surname>White</surname><given-names>TS</given-names></name><name name-style="western"><surname>Raheem</surname><given-names>DC</given-names></name><name name-style="western"><surname>Ketchum</surname><given-names>H</given-names></name><name name-style="western"><surname>Ablett</surname><given-names>J</given-names></name><name name-style="western"><surname>Taylor</surname><given-names>H</given-names></name><name name-style="western"><surname>Naggs</surname><given-names>F</given-names></name></person-group> (<year>2022</year>) William Benson and the golden age of malacology in British India: Biography, illustrated catalogue and evaluation of his molluscan types. Tropical Natural History (Supplement 6): 1–434.</mixed-citation></ref><ref id="B39"><mixed-citation xmlns:xlink="http://www.w3.org/1999/xlink" xlink:type="simple"><person-group><name name-style="western"><surname>Godwin-Austen</surname><given-names>HH</given-names></name></person-group> (<year>1920</year>) Land and freshwater <tp:taxon-name><tp:taxon-name-part taxon-name-part-type="phylum">Mollusca</tp:taxon-name-part></tp:taxon-name> of India, including South Arabia, Baluchistan, Afghanistan, Kashmir, Nepal, Burmah, Pegu, Tenasserim, Malay Peninsula, Ceylon, and other islands of the Indian Ocean. Supplementary to Messrs. Theobald and Hanley’s Conchologia Indica. London, Taylor &amp; Francis, Volume 3, 1–65. [pls 159–165] <ext-link xlink:href="https://www.biodiversitylibrary.org/item/57585" ext-link-type="uri" xlink:type="simple">https://www.biodiversitylibrary.org/item/57585</ext-link></mixed-citation></ref><ref id="B86"><mixed-citation xmlns:xlink="http://www.w3.org/1999/xlink" xlink:type="simple"><person-group><name name-style="western"><surname>Pilsbry</surname><given-names>HA</given-names></name></person-group> (<year>1906</year>) [1906–1907] Manual of Conchology, Structural and Systematic, with Illustrations of the Species, Series 2, <tp:taxon-name><tp:taxon-name-part taxon-name-part-type="infraclass">Pulmonata</tp:taxon-name-part></tp:taxon-name>. Volume 18: <tp:taxon-name><tp:taxon-name-part taxon-name-part-type="family">Achatinidae</tp:taxon-name-part></tp:taxon-name>: <tp:taxon-name><tp:taxon-name-part taxon-name-part-type="subfamily">Stenogyrinae</tp:taxon-name-part></tp:taxon-name> and <tp:taxon-name><tp:taxon-name-part taxon-name-part-type="subfamily">Coeliaxinae</tp:taxon-name-part></tp:taxon-name>. Conchological Section, Academy of Natural Sciences of Philadelphia, Philadelphia, 1–357. [pls 1–51] [pp 1–272, pls 1–34 (1906); pp 273–357, pls 35–51 (1907)] <ext-link xlink:href="10.1175/1520-0493(1907)35%3C357a:LP%3E2.0.CO;2" ext-link-type="doi" xlink:type="simple">https://doi.org/10.1175/1520-0493(1907)35%3C357a:LP%3E2.0.CO;2</ext-link></mixed-citation></ref><ref id="B42"><mixed-citation xmlns:xlink="http://www.w3.org/1999/xlink" xlink:type="simple"><person-group><name name-style="western"><surname>Gude</surname><given-names>GK</given-names></name></person-group> (<year>1914</year>) <source><tp:taxon-name><tp:taxon-name-part taxon-name-part-type="phylum">Mollusca</tp:taxon-name-part></tp:taxon-name>-II. <tp:taxon-name><tp:taxon-name-part taxon-name-part-type="family">Trochomorphidae</tp:taxon-name-part></tp:taxon-name>-<tp:taxon-name><tp:taxon-name-part taxon-name-part-type="family">Janellidae</tp:taxon-name-part></tp:taxon-name>. In: Shipley AE, Marshall GAK (Eds) The Fauna of British India, including Ceylon and Burma.</source><publisher-name>Taylor &amp; Francis</publisher-name>, <publisher-loc>London</publisher-loc>, <size units="page">520 pp</size>. <ext-link xlink:href="10.5962/bhl.title.12891" ext-link-type="doi" xlink:type="simple">https://doi.org/10.5962/bhl.title.12891</ext-link></mixed-citation></ref><ref id="B65"><mixed-citation xmlns:xlink="http://www.w3.org/1999/xlink" xlink:type="simple"><person-group><name name-style="western"><surname>Naggs</surname><given-names>F</given-names></name></person-group> (<year>1994</year>) <article-title>The reproductive anatomy of <italic><tp:taxon-name><tp:taxon-name-part taxon-name-part-type="genus">Paropeas</tp:taxon-name-part><tp:taxon-name-part taxon-name-part-type="species">achatinaceum</tp:taxon-name-part></tp:taxon-name></italic> and a new concept of <italic><tp:taxon-name><tp:taxon-name-part taxon-name-part-type="genus">Paropeas</tp:taxon-name-part></tp:taxon-name></italic> (<tp:taxon-name><tp:taxon-name-part taxon-name-part-type="infraclass">Pulmonata</tp:taxon-name-part></tp:taxon-name>: <tp:taxon-name><tp:taxon-name-part taxon-name-part-type="superfamily">Achatinoidea</tp:taxon-name-part></tp:taxon-name>: <tp:taxon-name><tp:taxon-name-part taxon-name-part-type="family">Subulinidae</tp:taxon-name-part></tp:taxon-name>).</article-title><source>The Journal of Molluscan Studies</source><volume>60</volume>(<issue>2</issue>): <fpage>175</fpage>–<lpage>191</lpage>. <ext-link xlink:href="10.1093/mollus/60.2.175" ext-link-type="doi" xlink:type="simple">https://doi.org/10.1093/mollus/60.2.175</ext-link></mixed-citation></ref><ref id="B98"><mixed-citation xmlns:xlink="http://www.w3.org/1999/xlink" xlink:type="simple"><person-group><name name-style="western"><surname>Semper</surname><given-names>C</given-names></name></person-group> (<year>1874</year>) <source>[1870–1885] Reisen im Archipel der Philippinen, Theil 2. Wissenschaftliche Resultate.</source><publisher-name>Band 3</publisher-name>, <publisher-loc>Landmollusken. Wiesbaden: Kreidel</publisher-loc>, <size units="page">327 pp</size>. [pp 129–168 (1874)]</mixed-citation></ref><ref id="B38"><mixed-citation xmlns:xlink="http://www.w3.org/1999/xlink" xlink:type="simple"><person-group><name name-style="western"><surname>Godwin-Austen</surname><given-names>HH</given-names></name></person-group> (<year>1918</year>) <article-title>Zoological results of the Abor Expedition, 1911–1912. XLIX. <tp:taxon-name><tp:taxon-name-part taxon-name-part-type="phylum">Mollusca</tp:taxon-name-part></tp:taxon-name>, IX.</article-title><source>Records of the Indian Museum</source><volume>8</volume>(<issue>12</issue>): <fpage>601</fpage>–<lpage>621</lpage>. <ext-link xlink:href="10.26515/rzsi/v8/i12/1918/163139" ext-link-type="doi" xlink:type="simple">https://doi.org/10.26515/rzsi/v8/i12/1918/163139</ext-link></mixed-citation></ref><ref id="B97"><mixed-citation xmlns:xlink="http://www.w3.org/1999/xlink" xlink:type="simple"><person-group><name name-style="western"><surname>Schileyko</surname><given-names>AA</given-names></name><name name-style="western"><surname>Kuznetsov</surname><given-names>AG</given-names></name></person-group> (<year>1996</year>) <article-title>A new genus of the <tp:taxon-name><tp:taxon-name-part taxon-name-part-type="family">Subulinidae</tp:taxon-name-part></tp:taxon-name> (<tp:taxon-name><tp:taxon-name-part taxon-name-part-type="infraclass">Pulmonata</tp:taxon-name-part></tp:taxon-name>) from Nepal.</article-title><source>Ruthenica</source><volume>5</volume>(<issue>2</issue>): <fpage>158</fpage>–<lpage>160</lpage>.</mixed-citation></ref><ref id="B23"><mixed-citation xmlns:xlink="http://www.w3.org/1999/xlink" xlink:type="simple"><person-group><name name-style="western"><surname>Budha</surname><given-names>PB</given-names></name><name name-style="western"><surname>Naggs</surname><given-names>F</given-names></name><name name-style="western"><surname>Backeljau</surname><given-names>T</given-names></name></person-group> (<year>2015</year>) <article-title>Annotated checklist of the terrestrial gastropods of Nepal.</article-title><source>ZooKeys</source><volume>492</volume>: <fpage>1</fpage>–<lpage>48</lpage>. <ext-link xlink:href="10.3897/zookeys.492.9175" ext-link-type="doi" xlink:type="simple">https://doi.org/10.3897/zookeys.492.9175</ext-link></mixed-citation></ref><ref id="B61"><mixed-citation xmlns:xlink="http://www.w3.org/1999/xlink" xlink:type="simple"><person-group><name name-style="western"><surname>MolluscaBase</surname><given-names>eds</given-names></name></person-group> (<year>2023</year>) MolluscaBase. <ext-link xlink:href="https://www.molluscabase.org" ext-link-type="uri" xlink:type="simple">https://www.molluscabase.org</ext-link> [in 2023–07–17] <ext-link xlink:href="10.14284/448" ext-link-type="doi" xlink:type="simple">https://doi.org/10.14284/448</ext-link></mixed-citation></ref></ref-list></tp:taxon-treatment>
