# Supplementary material for: ﻿Contributions on a small collection of the former Subulinidae Fischer & Crosse, 1877 (Eupulmonata, Achatinoidea) with catalogue of the Glessula and Rishetia species recorded from Myanmar
Source: Zookeys. 2024 Jul 30;1208:173–239. doi: 10.3897/zookeys.1208.116083 (PMC11303849; doi:10.3897/zookeys.1208.116083)
Supplement: XML Treatment for Rishetia basseinensis [file zookeys.1208.116083-treatment36.xml]

<!DOCTYPE tp:taxon-treatment
  PUBLIC "-//TaxonX//DTD Taxonomic Treatment Publishing DTD v0 20100105//EN" "tax-treatment-NSO.dtd">
<tp:taxon-treatment xmlns:tp="http://www.plazi.org/taxpub"><tp:treatment-meta><kwd-group><label>Taxon classification</label><kwd>
              <named-content content-type="kingdom">Animalia</named-content>
            </kwd><kwd>
              <named-content content-type="order">Stylommatophora</named-content>
            </kwd><kwd>
              <named-content content-type="family">Subulinidae</named-content>
            </kwd></kwd-group><mixed-citation publication-type="journal"><person-group><name><surname>Man</surname><given-names>Nem Sian</given-names></name><name><surname>Ablett</surname><given-names>Jonathan D.</given-names></name><name><surname>Lwin</surname><given-names>Ngwe</given-names></name><name><surname>Sutcharit</surname><given-names>Chirasak</given-names></name><name><surname>Panha</surname><given-names>Somsak</given-names></name></person-group><article-title>﻿Contributions on a small collection of the former <tp:taxon-name><tp:taxon-name-part taxon-name-part-type="family">Subulinidae</tp:taxon-name-part></tp:taxon-name> Fischer &amp; Crosse, 1877 (<tp:taxon-name><tp:taxon-name-part taxon-name-part-type="suborder">Eupulmonata</tp:taxon-name-part></tp:taxon-name>, <tp:taxon-name><tp:taxon-name-part taxon-name-part-type="superfamily">Achatinoidea</tp:taxon-name-part></tp:taxon-name>) with catalogue of the <italic><tp:taxon-name><tp:taxon-name-part taxon-name-part-type="genus" reg="Glessula">Glessula</tp:taxon-name-part></tp:taxon-name></italic> and <italic><tp:taxon-name><tp:taxon-name-part taxon-name-part-type="genus" reg="Rishetia">Rishetia</tp:taxon-name-part></tp:taxon-name></italic> species recorded from Myanmar</article-title><source>Zookeys</source><day>30</day><month>07</month><year>2024</year><volume>1208</volume><fpage>173</fpage><lpage>239</lpage><pub-id pub-id-type="doi">10.3897/zookeys.1208.116083</pub-id></mixed-citation></tp:treatment-meta><tp:nomenclature><label>﻿﻿29</label><tp:taxon-name>
            <object-id xmlns:xlink="http://www.w3.org/1999/xlink" content-type="arpha" xlink:type="simple">0A00E2F8-6230-5E64-B88C-05A18645C894</object-id>
            <tp:taxon-name-part taxon-name-part-type="genus" reg="Rishetia">Rishetia</tp:taxon-name-part>
            <tp:taxon-name-part taxon-name-part-type="species" reg="basseinensis">basseinensis</tp:taxon-name-part>
          </tp:taxon-name><tp:taxon-authority>(Godwin-Austen, 1920)</tp:taxon-authority><tp:taxon-status xmlns:xlink="http://www.w3.org/1999/xlink" xlink:type="simple">comb. nov.</tp:taxon-status><xref ref-type="fig" rid="F13">Fig. 13E, F</xref><tp:nomenclature-citation-list><tp:nomenclature-citation><tp:taxon-name>
                <tp:taxon-name-part taxon-name-part-type="genus" reg="Achatina">Achatina</tp:taxon-name-part>
                <tp:taxon-name-part taxon-name-part-type="species" reg="pertenuis">pertenuis</tp:taxon-name-part>
                <tp:taxon-name-part taxon-name-part-type="infraspecific-rank">var.</tp:taxon-name-part>
                <tp:taxon-name-part taxon-name-part-type="variety" reg="major">major</tp:taxon-name-part>
              </tp:taxon-name><comment>Blanford, 1865: 79 [in part].</comment></tp:nomenclature-citation><tp:nomenclature-citation><tp:taxon-name>
                <tp:taxon-name-part taxon-name-part-type="genus" reg="Glessula">Glessula</tp:taxon-name-part>
                <tp:taxon-name-part taxon-name-part-type="species" reg="basseinensis">basseinensis</tp:taxon-name-part>
              </tp:taxon-name><comment>—<xref ref-type="bibr" rid="B39">Godwin-Austen 1920</xref>: 54, pl. 161. fig. 3, pl. 164, fig. 12. Type locality: Bassein, Pegu and Pyema Khyoung, Bassein.</comment></tp:nomenclature-citation></tp:nomenclature-citation-list></tp:nomenclature><tp:treatment-sec sec-type="Type specimens" id="SECID0E15DK"><title>Type specimens.</title><p><bold><italic>Syntypes</italic></bold><named-content xmlns:xlink="http://www.w3.org/1999/xlink" content-type="dwc:institutional_code" xlink:title="The Natural History Museum, London" xlink:href="http://grbio.org/institution/natural-history-museum-london" xlink:type="simple">NHMUK</named-content> 1909.3.15.19 [re-registered in error as 1985139] (3 shells; Fig. <xref ref-type="fig" rid="F13">13E, F</xref>) ex. Blanford ex. Godwin-Austen collection from Bassein, Pegu.</p></tp:treatment-sec><tp:treatment-sec sec-type="diagnosis" id="SECID0EO6DK"><title>Diagnosis.</title><p>Shell slender, elongate turreted and regularly attenuated; apex rounded and blunt; subsequent whorls with fine and equally spaced radial ribs, which more prominent near suture. Suture impressed and whorls flattened convex. Aperture ovate; columella strong, concave, and truncated.</p></tp:treatment-sec><tp:treatment-sec sec-type="distribution" id="SECID0ET6DK"><title>Distribution.</title><p><italic><tp:taxon-name><tp:taxon-name-part taxon-name-part-type="genus" reg="Rishetia">Rishetia</tp:taxon-name-part><tp:taxon-name-part taxon-name-part-type="species" reg="basseinensis">basseinensis</tp:taxon-name-part></tp:taxon-name></italic> appears to be restricted within Myanmar and is known only from the type locality. Based on the current administrative boundary, ‘Bassien (or Pathein), Pegus’ is in the Pathein Township, Pathein District, Ayeyarwady Region, rather than Pegu [Bago Region].</p></tp:treatment-sec><tp:treatment-sec sec-type="remarks" id="SECID0EEAEK"><title>Remarks.</title><p><xref ref-type="bibr" rid="B39">Godwin-Austen (1920</xref>: 53) stated that when examining the type series of ‘<tp:taxon-name><tp:taxon-name-part taxon-name-part-type="genus" reg="Glessula">Glessula</tp:taxon-name-part><tp:taxon-name-part taxon-name-part-type="species" reg="pertenuis">pertenuis</tp:taxon-name-part><tp:taxon-name-part taxon-name-part-type="infraspecific-rank">var.</tp:taxon-name-part><tp:taxon-name-part taxon-name-part-type="variety" reg="major">major</tp:taxon-name-part></tp:taxon-name>’ ex. Blanford collection, he found it very different from the nominotypical taxon, and described this specimen lot under a different name, ‘<italic><tp:taxon-name><tp:taxon-name-part taxon-name-part-type="genus" reg="Glessula">Glessula</tp:taxon-name-part><tp:taxon-name-part taxon-name-part-type="species" reg="basseinensis">basseinensis</tp:taxon-name-part></tp:taxon-name></italic>’. In the original description, <xref ref-type="bibr" rid="B39">Godwin-Austen (1920</xref>: 54) provided two collection localities, namely ‘Bassein, Pegu’ and ‘Pyema Khyoung, Bassein’ and comparing three and six specimens, respectively. The description clearly states a catalogue number ‘Type No. 19.9.3.15 <abbrev xmlns:xlink="http://www.w3.org/1999/xlink" content-type="institution" xlink:title="used in old labels for the British Museum" id="ABBRID0EOBEK" xlink:type="simple">B.M</abbrev>.’ and includes an illustration of specimens from ‘Bassein, Pegu’. The <named-content xmlns:xlink="http://www.w3.org/1999/xlink" content-type="dwc:institutional_code" xlink:title="The Natural History Museum, London" xlink:href="http://grbio.org/institution/natural-history-museum-london" xlink:type="simple">NHMUK</named-content> collection contains this specimen lot <named-content xmlns:xlink="http://www.w3.org/1999/xlink" content-type="dwc:institutional_code" xlink:title="The Natural History Museum, London" xlink:href="http://grbio.org/institution/natural-history-museum-london" xlink:type="simple">NHMUK</named-content> 1909.3.15.19 consisting of three shells with an original label in Godwin-Austen’s handwriting stating ‘Type’ from the H.F. Blanford collection. The specimen with a similar shell measurement given in the original description and with pink wool inside the shell is figured herein (Fig. <xref ref-type="fig" rid="F13">13E</xref>). Additionally, one further shell from the same syntype lot is also illustrated (Fig. <xref ref-type="fig" rid="F13">13F</xref>).</p><p>The specimen lot <named-content xmlns:xlink="http://www.w3.org/1999/xlink" content-type="dwc:institutional_code" xlink:title="The Natural History Museum, London" xlink:href="http://grbio.org/institution/natural-history-museum-london" xlink:type="simple">NHMUK</named-content> 1909.1.1.2208 is excluded from the type series of this species (see also under the <italic><tp:taxon-name><tp:taxon-name-part taxon-name-part-type="genus" reg="Rishetia">Rishetia</tp:taxon-name-part><tp:taxon-name-part taxon-name-part-type="species" reg="pertenuis">pertenuis</tp:taxon-name-part><tp:taxon-name-part taxon-name-part-type="subspecies" reg="major">major</tp:taxon-name-part></tp:taxon-name></italic>).</p></tp:treatment-sec><tp:treatment-sec><!--Section generated to contain objects referenced in tp:taxon-treatment.--><fig id="F13" position="float" orientation="portrait"><object-id xmlns:xlink="http://www.w3.org/1999/xlink" content-type="doi" xlink:type="simple">10.3897/zookeys.1208.116083.figure13</object-id><object-id xmlns:xlink="http://www.w3.org/1999/xlink" content-type="arpha" xlink:type="simple">963E2B84-C1DB-52F2-AE4A-02EAAFCD8183</object-id><label>Figure 13.</label><caption><p><bold>A–C</bold><italic><tp:taxon-name><tp:taxon-name-part taxon-name-part-type="genus" reg="Rishetia">Rishetia</tp:taxon-name-part><tp:taxon-name-part taxon-name-part-type="species" reg="akouktoungensis">akouktoungensis</tp:taxon-name-part></tp:taxon-name></italic>, syntypes <named-content xmlns:xlink="http://www.w3.org/1999/xlink" content-type="dwc:institutional_code" xlink:title="The Natural History Museum, London" xlink:href="http://grbio.org/institution/natural-history-museum-london" xlink:type="simple">NHMUK</named-content> 1906.1.1.2207 from Akouktoung, Pegu <bold>D</bold><italic><tp:taxon-name><tp:taxon-name-part taxon-name-part-type="genus" reg="Rishetia">Rishetia</tp:taxon-name-part><tp:taxon-name-part taxon-name-part-type="species" reg="baculina">baculina</tp:taxon-name-part></tp:taxon-name></italic>, syntypes <named-content xmlns:xlink="http://www.w3.org/1999/xlink" content-type="dwc:institutional_code" xlink:title="The Natural History Museum, London" xlink:href="http://grbio.org/institution/natural-history-museum-london" xlink:type="simple">NHMUK</named-content> 1909.3.15.9 from Kursiong, Darjiling <bold>E, F</bold><italic><tp:taxon-name><tp:taxon-name-part taxon-name-part-type="genus" reg="Rishetia">Rishetia</tp:taxon-name-part><tp:taxon-name-part taxon-name-part-type="species" reg="basseinensis">basseinensis</tp:taxon-name-part></tp:taxon-name></italic>, syntypes <named-content xmlns:xlink="http://www.w3.org/1999/xlink" content-type="dwc:institutional_code" xlink:title="The Natural History Museum, London" xlink:href="http://grbio.org/institution/natural-history-museum-london" xlink:type="simple">NHMUK</named-content> 1909.3.15.19 from Bassein <bold>G–I</bold><italic><tp:taxon-name><tp:taxon-name-part taxon-name-part-type="genus" reg="Rishetia">Rishetia</tp:taxon-name-part><tp:taxon-name-part taxon-name-part-type="species" reg="burrailensis">burrailensis</tp:taxon-name-part><tp:taxon-name-part taxon-name-part-type="subspecies" reg="maxwelli">maxwelli</tp:taxon-name-part></tp:taxon-name></italic><bold>G</bold> holotype <named-content xmlns:xlink="http://www.w3.org/1999/xlink" content-type="dwc:institutional_code" xlink:title="The Natural History Museum, London" xlink:href="http://grbio.org/institution/natural-history-museum-london" xlink:type="simple">NHMUK</named-content> 1903.7.1.1717/1 from Naga Hills, East of Kohima <bold>H</bold> specimen <named-content xmlns:xlink="http://www.w3.org/1999/xlink" content-type="dwc:institutional_code" xlink:title="The Natural History Museum, London" xlink:href="http://grbio.org/institution/natural-history-museum-london" xlink:type="simple">NHMUK</named-content> 1988147 from Somra Tracts, Somra Khulen Post, west of Kyengdwen River, Burma and <bold>I</bold> paratypes <named-content xmlns:xlink="http://www.w3.org/1999/xlink" content-type="dwc:institutional_code" xlink:title="The Natural History Museum, London" xlink:href="http://grbio.org/institution/natural-history-museum-london" xlink:type="simple">NHMUK</named-content> 1903.7.1.1717/2–4 from Naga Hills, East of Kohima.</p></caption><graphic xmlns:xlink="http://www.w3.org/1999/xlink" xlink:href="zookeys-1208-173_article-116083__-g013.jpg" position="float" orientation="portrait" xlink:type="simple" id="oo_1104511.jpg"><uri content-type="original_file" xlink:type="simple">https://binary.pensoft.net/fig/1104511</uri></graphic></fig></tp:treatment-sec><ref-list><ref id="B39"><mixed-citation xmlns:xlink="http://www.w3.org/1999/xlink" xlink:type="simple"><person-group><name name-style="western"><surname>Godwin-Austen</surname><given-names>HH</given-names></name></person-group> (<year>1920</year>) Land and freshwater <tp:taxon-name><tp:taxon-name-part taxon-name-part-type="phylum">Mollusca</tp:taxon-name-part></tp:taxon-name> of India, including South Arabia, Baluchistan, Afghanistan, Kashmir, Nepal, Burmah, Pegu, Tenasserim, Malay Peninsula, Ceylon, and other islands of the Indian Ocean. Supplementary to Messrs. Theobald and Hanley’s Conchologia Indica. London, Taylor &amp; Francis, Volume 3, 1–65. [pls 159–165] <ext-link xlink:href="https://www.biodiversitylibrary.org/item/57585" ext-link-type="uri" xlink:type="simple">https://www.biodiversitylibrary.org/item/57585</ext-link></mixed-citation></ref></ref-list></tp:taxon-treatment>
