# Supplementary material for: ﻿Contributions on a small collection of the former Subulinidae Fischer & Crosse, 1877 (Eupulmonata, Achatinoidea) with catalogue of the Glessula and Rishetia species recorded from Myanmar
Source: Zookeys. 2024 Jul 30;1208:173–239. doi: 10.3897/zookeys.1208.116083 (PMC11303849; doi:10.3897/zookeys.1208.116083)
Supplement: XML Treatment for Rishetia burrailensis maxwelli [file zookeys.1208.116083-treatment37.xml]

<!DOCTYPE tp:taxon-treatment
  PUBLIC "-//TaxonX//DTD Taxonomic Treatment Publishing DTD v0 20100105//EN" "tax-treatment-NSO.dtd">
<tp:taxon-treatment xmlns:tp="http://www.plazi.org/taxpub"><tp:treatment-meta><kwd-group><label>Taxon classification</label><kwd>
              <named-content content-type="kingdom">Animalia</named-content>
            </kwd><kwd>
              <named-content content-type="order">Stylommatophora</named-content>
            </kwd><kwd>
              <named-content content-type="family">Subulinidae</named-content>
            </kwd></kwd-group><mixed-citation publication-type="journal"><person-group><name><surname>Man</surname><given-names>Nem Sian</given-names></name><name><surname>Ablett</surname><given-names>Jonathan D.</given-names></name><name><surname>Lwin</surname><given-names>Ngwe</given-names></name><name><surname>Sutcharit</surname><given-names>Chirasak</given-names></name><name><surname>Panha</surname><given-names>Somsak</given-names></name></person-group><article-title>﻿Contributions on a small collection of the former <tp:taxon-name><tp:taxon-name-part taxon-name-part-type="family">Subulinidae</tp:taxon-name-part></tp:taxon-name> Fischer &amp; Crosse, 1877 (<tp:taxon-name><tp:taxon-name-part taxon-name-part-type="suborder">Eupulmonata</tp:taxon-name-part></tp:taxon-name>, <tp:taxon-name><tp:taxon-name-part taxon-name-part-type="superfamily">Achatinoidea</tp:taxon-name-part></tp:taxon-name>) with catalogue of the <italic><tp:taxon-name><tp:taxon-name-part taxon-name-part-type="genus" reg="Glessula">Glessula</tp:taxon-name-part></tp:taxon-name></italic> and <italic><tp:taxon-name><tp:taxon-name-part taxon-name-part-type="genus" reg="Rishetia">Rishetia</tp:taxon-name-part></tp:taxon-name></italic> species recorded from Myanmar</article-title><source>Zookeys</source><day>30</day><month>07</month><year>2024</year><volume>1208</volume><fpage>173</fpage><lpage>239</lpage><pub-id pub-id-type="doi">10.3897/zookeys.1208.116083</pub-id></mixed-citation></tp:treatment-meta><tp:nomenclature><label>﻿﻿30</label><tp:taxon-name>
            <object-id xmlns:xlink="http://www.w3.org/1999/xlink" content-type="arpha" xlink:type="simple">04837403-AA6A-538D-92CF-1AD16EE01E7F</object-id>
            <tp:taxon-name-part taxon-name-part-type="genus" reg="Rishetia">Rishetia</tp:taxon-name-part>
            <tp:taxon-name-part taxon-name-part-type="species" reg="burrailensis">burrailensis</tp:taxon-name-part>
            <tp:taxon-name-part taxon-name-part-type="subspecies" reg="maxwelli">maxwelli</tp:taxon-name-part>
          </tp:taxon-name><tp:taxon-authority>(Godwin-Austen, 1920)</tp:taxon-authority><tp:taxon-status xmlns:xlink="http://www.w3.org/1999/xlink" xlink:type="simple">comb. nov.</tp:taxon-status><xref ref-type="fig" rid="F13">Figs 13G–I</xref><xref ref-type="fig" rid="F14">, 14A–C</xref><tp:nomenclature-citation-list><tp:nomenclature-citation><tp:taxon-name><tp:taxon-name-part taxon-name-part-type="genus" reg="Glessula">Glessula</tp:taxon-name-part> (<tp:taxon-name-part taxon-name-part-type="subgenus" reg="Rishetia">Rishetia</tp:taxon-name-part>) <tp:taxon-name-part taxon-name-part-type="species" reg="burrailensis">burrailensis</tp:taxon-name-part></tp:taxon-name><comment>, var. <tp:taxon-name><tp:taxon-name-part taxon-name-part-type="genus" reg="Glessula"/><tp:taxon-name-part taxon-name-part-type="subgenus" reg="Rishetia"/><tp:taxon-name-part taxon-name-part-type="species" reg="burrailensis"/><tp:taxon-name-part taxon-name-part-type="variety" reg="maxwelli">maxwelli</tp:taxon-name-part></tp:taxon-name> Godwin-Austen, 1920: 45, 46, pl. 160, figs 5, 6. Type locality: Naga Hills, east of Kohima and Somra, Khulen Post. West of Kyendwin or Chindwin River, Upper Burma.</comment></tp:nomenclature-citation><tp:nomenclature-citation><tp:taxon-name>
                <tp:taxon-name-part taxon-name-part-type="genus" reg="Glessula">Glessula</tp:taxon-name-part>
                <tp:taxon-name-part taxon-name-part-type="species" reg="burrailensis">burrailensis</tp:taxon-name-part>
              </tp:taxon-name><comment>, var. <tp:taxon-name><tp:taxon-name-part taxon-name-part-type="genus" reg="Glessula"/><tp:taxon-name-part taxon-name-part-type="species" reg="burrailensis"/><tp:taxon-name-part taxon-name-part-type="variety" reg="maxwelli">maxwelli</tp:taxon-name-part></tp:taxon-name>—<xref ref-type="bibr" rid="B39">Godwin-Austen 1920</xref>: 61. Type locality: Somra Tracts, Somra Khulen Post, Upper Burma.</comment></tp:nomenclature-citation></tp:nomenclature-citation-list></tp:nomenclature><tp:treatment-sec sec-type="Type specimens" id="SECID0EOGEK"><title>Type specimens.</title><p><bold><italic>Holotype</italic></bold><named-content xmlns:xlink="http://www.w3.org/1999/xlink" content-type="dwc:institutional_code" xlink:title="The Natural History Museum, London" xlink:href="http://grbio.org/institution/natural-history-museum-london" xlink:type="simple">NHMUK</named-content> 1903.7.1.1717/1 (Fig. <xref ref-type="fig" rid="F13">13G</xref>) ex. Godwin-Austen collection from Naga Hills, East of Kohima. <bold><italic>Paratypes</italic></bold><named-content xmlns:xlink="http://www.w3.org/1999/xlink" content-type="dwc:institutional_code" xlink:title="The Natural History Museum, London" xlink:href="http://grbio.org/institution/natural-history-museum-london" xlink:type="simple">NHMUK</named-content> 1903.7.1.1717/2–4 (3 shells; Fig. <xref ref-type="fig" rid="F13">13I</xref>) ex. Godwin-Austen collection from the location same as the holotype.</p></tp:treatment-sec><tp:treatment-sec sec-type="material" id="SECID0EOHEK"><title>Other material.</title><p><named-content xmlns:xlink="http://www.w3.org/1999/xlink" content-type="dwc:institutional_code" xlink:title="The Natural History Museum, London" xlink:href="http://grbio.org/institution/natural-history-museum-london" xlink:type="simple">NHMUK</named-content> 1903.7.1.3742 (7 shells + 1 broken shell; Fig. <xref ref-type="fig" rid="F14">14A, B</xref>) collected by F. Ede ex. Godwin-Austen collection from Somra Tracts, Somra Khulen Post, Burma (labelled as ‘var. <tp:taxon-name><tp:taxon-name-part taxon-name-part-type="genus" reg="Glessula"/><tp:taxon-name-part taxon-name-part-type="species" reg="burrailensis"/><tp:taxon-name-part taxon-name-part-type="variety" reg="somraensis">somraensis</tp:taxon-name-part></tp:taxon-name>’). <named-content xmlns:xlink="http://www.w3.org/1999/xlink" content-type="dwc:institutional_code" xlink:title="The Natural History Museum, London" xlink:href="http://grbio.org/institution/natural-history-museum-london" xlink:type="simple">NHMUK</named-content> 1903.7.1.3744 (2 shells; Fig. <xref ref-type="fig" rid="F14">14C</xref>) collected by F. Ede ex. Godwin-Austen collection from Somra Tracts, Somra Khulen Post, Burma (labelled as ‘var. <tp:taxon-name><tp:taxon-name-part taxon-name-part-type="genus" reg="Glessula"/><tp:taxon-name-part taxon-name-part-type="species" reg="burrailensis"/><tp:taxon-name-part taxon-name-part-type="variety" reg="somraensis">somraensis</tp:taxon-name-part></tp:taxon-name>’). <named-content xmlns:xlink="http://www.w3.org/1999/xlink" content-type="dwc:institutional_code" xlink:title="The Natural History Museum, London" xlink:href="http://grbio.org/institution/natural-history-museum-london" xlink:type="simple">NHMUK</named-content> 1988147 (4 shells; Fig. <xref ref-type="fig" rid="F13">13H</xref>) collected by L.R. Mawson from Somra Tracts, Somra Khulen Post, west of Kyengdwen River, Burma.</p><fig id="F14" position="float" orientation="portrait"><object-id xmlns:xlink="http://www.w3.org/1999/xlink" content-type="doi" xlink:type="simple">10.3897/zookeys.1208.116083.figure14</object-id><object-id xmlns:xlink="http://www.w3.org/1999/xlink" content-type="arpha" xlink:type="simple">BDF5BDC7-85B5-5D09-AA93-EE64C882A3B0</object-id><label>Figure 14.</label><caption><p><bold>A–C</bold><italic><tp:taxon-name><tp:taxon-name-part taxon-name-part-type="genus" reg="Rishetia">Rishetia</tp:taxon-name-part><tp:taxon-name-part taxon-name-part-type="species" reg="burrailensis">burrailensis</tp:taxon-name-part><tp:taxon-name-part taxon-name-part-type="subspecies" reg="maxwelli">maxwelli</tp:taxon-name-part></tp:taxon-name></italic><bold>A, B</bold> specimen <named-content xmlns:xlink="http://www.w3.org/1999/xlink" content-type="dwc:institutional_code" xlink:title="The Natural History Museum, London" xlink:href="http://grbio.org/institution/natural-history-museum-london" xlink:type="simple">NHMUK</named-content> 1903.7.1.3742 from Somra Tracts, Somra Khulen Post, Burma and <bold>C</bold> specimen <named-content xmlns:xlink="http://www.w3.org/1999/xlink" content-type="dwc:institutional_code" xlink:title="The Natural History Museum, London" xlink:href="http://grbio.org/institution/natural-history-museum-london" xlink:type="simple">NHMUK</named-content> 1903.7.1.3744 from Somra Tracts, Somra Khulen Post, Burma <bold>D</bold><italic><tp:taxon-name><tp:taxon-name-part taxon-name-part-type="genus" reg="Rishetia">Rishetia</tp:taxon-name-part><tp:taxon-name-part taxon-name-part-type="species" reg="hastula">hastula</tp:taxon-name-part></tp:taxon-name></italic>, neotype <named-content xmlns:xlink="http://www.w3.org/1999/xlink" content-type="dwc:institutional_code" xlink:title="The Natural History Museum, London" xlink:href="http://grbio.org/institution/natural-history-museum-london" xlink:type="simple">NHMUK</named-content> 1906.1.1.880 from Darjiling <bold>E, F</bold><italic><tp:taxon-name><tp:taxon-name-part taxon-name-part-type="genus" reg="Rishetia">Rishetia</tp:taxon-name-part><tp:taxon-name-part taxon-name-part-type="species" reg="kentungensis">kentungensis</tp:taxon-name-part></tp:taxon-name></italic>, syntypes <named-content xmlns:xlink="http://www.w3.org/1999/xlink" content-type="dwc:institutional_code" xlink:title="The Natural History Museum, London" xlink:href="http://grbio.org/institution/natural-history-museum-london" xlink:type="simple">NHMUK</named-content> 1903.7.1.3650 from Mong Sing, Siam Boundary <bold>G</bold><italic><tp:taxon-name><tp:taxon-name-part taxon-name-part-type="genus" reg="Rishetia">Rishetia</tp:taxon-name-part><tp:taxon-name-part taxon-name-part-type="species" reg="limborgi">limborgi</tp:taxon-name-part></tp:taxon-name></italic>, holotype <named-content xmlns:xlink="http://www.w3.org/1999/xlink" content-type="dwc:institutional_code" xlink:title="The Natural History Museum, London" xlink:href="http://grbio.org/institution/natural-history-museum-london" xlink:type="simple">NHMUK</named-content> 1903.7.1.3200 from Tenasserim <bold>H, I</bold><italic><tp:taxon-name><tp:taxon-name-part taxon-name-part-type="genus" reg="Rishetia">Rishetia</tp:taxon-name-part><tp:taxon-name-part taxon-name-part-type="species" reg="nathiana">nathiana</tp:taxon-name-part></tp:taxon-name></italic>, syntypes <named-content xmlns:xlink="http://www.w3.org/1999/xlink" content-type="dwc:institutional_code" xlink:title="The Natural History Museum, London" xlink:href="http://grbio.org/institution/natural-history-museum-london" xlink:type="simple">NHMUK</named-content> 1906.1.1.2206 from Bassein District.</p></caption><graphic xmlns:xlink="http://www.w3.org/1999/xlink" xlink:href="zookeys-1208-173_article-116083__-g014.jpg" position="float" orientation="portrait" xlink:type="simple" id="oo_1104512.jpg"><uri content-type="original_file" xlink:type="simple">https://binary.pensoft.net/fig/1104512</uri></graphic></fig></tp:treatment-sec><tp:treatment-sec sec-type="diagnosis" id="SECID0EBNEK"><title>Diagnosis.</title><p>Shell elongate, turreted, and regularly attenuated; apex rounded and blunt; subsequent whorls nearly smooth with fine irregularly spaced radial ridges throughout, and coarser ridges appearing near suture. Suture impressed and whorls flattened. Aperture ovate; columella concave and truncated.</p></tp:treatment-sec><tp:treatment-sec sec-type="distribution" id="SECID0EGNEK"><title>Distribution.</title><p>This subspecies was originally described from the Naga Hills. The locality reported in Myanmar is Somra Town (~ <named-content xmlns:xlink="http://www.w3.org/1999/xlink" content-type="dwc:verbatimCoordinates" xlink:type="simple"><named-content content-type="geo-json" specific-use="{&#34;type&#34;:&#34;Point&#34;,&#34;coordinates&#34;:[94.687333,25.362111]}" id="NCID0EPNEK" xlink:type="simple">25°21'43.6"N, 94°41'14.4"E</named-content></named-content>), a mountainous area in Leshi or Layshi Township, Sagaing Region in northwestern Myanmar. It is neighbouring Nagaland to the west and Kachin State to the east and along the Chindwin River.</p></tp:treatment-sec><tp:treatment-sec sec-type="remarks" id="SECID0EUNEK"><title>Remarks.</title><p>The name <italic><tp:taxon-name><tp:taxon-name-part taxon-name-part-type="genus" reg="Glessula"/><tp:taxon-name-part taxon-name-part-type="species" reg="maxwelli">maxwelli</tp:taxon-name-part></tp:taxon-name></italic> was stated twice in the same publication, on pages 45 and 61. The first mention is ‘<tp:taxon-name><tp:taxon-name-part taxon-name-part-type="genus" reg="Glessula">Glessula</tp:taxon-name-part> (<tp:taxon-name-part taxon-name-part-type="subgenus" reg="Rishetia">Rishetia</tp:taxon-name-part>) <tp:taxon-name-part taxon-name-part-type="species" reg="burrailensis">burrailensis</tp:taxon-name-part></tp:taxon-name>, var. <tp:taxon-name><tp:taxon-name-part taxon-name-part-type="genus" reg="Glessula"/><tp:taxon-name-part taxon-name-part-type="species" reg="burrailensis"/><tp:taxon-name-part taxon-name-part-type="variety" reg="maxwelli">maxwelli</tp:taxon-name-part></tp:taxon-name>’; when proposing this name, <xref ref-type="bibr" rid="B39">Godwin-Austen (1920</xref>: 45) recognised two specimen lots from Naga Hills… (collected by Col. H. St. P. Maxwell) and from Somra… Upper Burma (collected by F. Ede). Although the species description is brief, Godwin-Austen provides the catalogue number ‘No. 1717 <abbrev xmlns:xlink="http://www.w3.org/1999/xlink" content-type="institution" xlink:title="used in old labels for the British Museum" id="ABBRID0EFPEK" xlink:type="simple">B.M</abbrev>.’, two sets of shell dimensions, and illustrations of two shells from Naga Hill. We have examined this specimen lot, <named-content xmlns:xlink="http://www.w3.org/1999/xlink" content-type="dwc:institutional_code" xlink:title="The Natural History Museum, London" xlink:href="http://grbio.org/institution/natural-history-museum-london" xlink:type="simple">NHMUK</named-content> 1903.7.1.1717, from Naga Hills, which consists of four shells. In the original description, <xref ref-type="bibr" rid="B39">Godwin-Austen (1920</xref>: 46) further states, ‘Size: Fig. <xref ref-type="fig" rid="F5">5</xref>. Type’ and in the figure caption as ‘Fig. <xref ref-type="fig" rid="F5">5</xref>. (1<sup>st</sup> Type) from Naga Hills’ and ‘Fig. <xref ref-type="fig" rid="F6">6</xref>. (2<sup>nd</sup> Type) from Naga Hills’. It seemed that Godwin-Austen intended to designate the specimen figured in plate 160, fig. 5, as the unique name-bearing type, which we consider as the holotype. The other three specimens from the same lot are therefore paratypes.</p><p>The second mention is ‘<italic><tp:taxon-name><tp:taxon-name-part taxon-name-part-type="genus" reg="Glessula">Glessula</tp:taxon-name-part><tp:taxon-name-part taxon-name-part-type="species" reg="burrailensis">burrailensis</tp:taxon-name-part></tp:taxon-name></italic>, var. <tp:taxon-name><tp:taxon-name-part taxon-name-part-type="genus" reg="Glessula"/><tp:taxon-name-part taxon-name-part-type="species" reg="burrailensis"/><tp:taxon-name-part taxon-name-part-type="variety" reg="maxwelli">maxwelli</tp:taxon-name-part></tp:taxon-name>’, for which <xref ref-type="bibr" rid="B39">Godwin-Austen (1920</xref>: 61) provided a very detailed description together with specimen lot number ‘No. 3742 <abbrev xmlns:xlink="http://www.w3.org/1999/xlink" content-type="institution" xlink:title="used in old labels for the British Museum" id="ABBRID0EDREK" xlink:type="simple">B.M</abbrev>.’, two sets of shell measurements, from ‘Somra Tracts, Somra Khulen Post, Upper Burma, but without illustration. The <named-content xmlns:xlink="http://www.w3.org/1999/xlink" content-type="dwc:institutional_code" xlink:title="The Natural History Museum, London" xlink:href="http://grbio.org/institution/natural-history-museum-london" xlink:type="simple">NHMUK</named-content> collections contain specimen lot <named-content xmlns:xlink="http://www.w3.org/1999/xlink" content-type="dwc:institutional_code" xlink:title="The Natural History Museum, London" xlink:href="http://grbio.org/institution/natural-history-museum-london" xlink:type="simple">NHMUK</named-content> 1903.7.1.3742, consisting of eight specimens with the original label stating ‘var. <tp:taxon-name><tp:taxon-name-part taxon-name-part-type="genus" reg="Glessula"/><tp:taxon-name-part taxon-name-part-type="species" reg="burrailensis"/><tp:taxon-name-part taxon-name-part-type="variety" reg="somraensis">somraensis</tp:taxon-name-part></tp:taxon-name>, GA.’. This manuscript name has never properly been published and made available (ICZN 1999: Art. 10), the specimen lot <named-content xmlns:xlink="http://www.w3.org/1999/xlink" content-type="dwc:institutional_code" xlink:title="The Natural History Museum, London" xlink:href="http://grbio.org/institution/natural-history-museum-london" xlink:type="simple">NHMUK</named-content> 1903.7.1.3742, with its original label stating ‘var. <tp:taxon-name><tp:taxon-name-part taxon-name-part-type="genus" reg="Glessula"/><tp:taxon-name-part taxon-name-part-type="species" reg="burrailensis"/><tp:taxon-name-part taxon-name-part-type="variety" reg="somraensis">somraensis</tp:taxon-name-part></tp:taxon-name>’ is considered as the syntype. Therefore, this second combination becomes an available name (ICZN 1999: Arts 11, 12), and it is considered a junior (primary) homonym (ICZN 1999: Arts 24.2.1, 24.2.2, 53.3, 57.2). Additionally, syntypes also include, <named-content xmlns:xlink="http://www.w3.org/1999/xlink" content-type="dwc:institutional_code" xlink:title="The Natural History Museum, London" xlink:href="http://grbio.org/institution/natural-history-museum-london" xlink:type="simple">NHMUK</named-content> 1988147 (4 shells), from Somra, Khulen Post, West of Kyendwin River, Upper Burmah, as <xref ref-type="bibr" rid="B39">Godwin-Austen (1920</xref>: 61) recognised in the original description.</p><p>After examining the type specimens carefully, we found no differences in the diagnostic characters between the senior homonym (<named-content xmlns:xlink="http://www.w3.org/1999/xlink" content-type="dwc:institutional_code" xlink:title="The Natural History Museum, London" xlink:href="http://grbio.org/institution/natural-history-museum-london" xlink:type="simple">NHMUK</named-content> 1903.7.1.1717/1 and <named-content xmlns:xlink="http://www.w3.org/1999/xlink" content-type="dwc:institutional_code" xlink:title="The Natural History Museum, London" xlink:href="http://grbio.org/institution/natural-history-museum-london" xlink:type="simple">NHMUK</named-content> 1903.7.1.1717/2–4) and junior homonym (<named-content xmlns:xlink="http://www.w3.org/1999/xlink" content-type="dwc:institutional_code" xlink:title="The Natural History Museum, London" xlink:href="http://grbio.org/institution/natural-history-museum-london" xlink:type="simple">NHMUK</named-content> 1903.7.1.3742, <named-content xmlns:xlink="http://www.w3.org/1999/xlink" content-type="dwc:institutional_code" xlink:title="The Natural History Museum, London" xlink:href="http://grbio.org/institution/natural-history-museum-london" xlink:type="simple">NHMUK</named-content> 1903.7.1.3744 and <named-content xmlns:xlink="http://www.w3.org/1999/xlink" content-type="dwc:institutional_code" xlink:title="The Natural History Museum, London" xlink:href="http://grbio.org/institution/natural-history-museum-london" xlink:type="simple">NHMUK</named-content> 1988147) specimens, especially shell shape, shell sculpture, and protoconch sculpture. The only detected difference is the brownish or yellowish brown periostracum, which we consider as intraspecific variation. Therefore, it seems unnecessary to propose a new replacement name for this junior homonym.</p></tp:treatment-sec><tp:treatment-sec><!--Section generated to contain objects referenced in tp:taxon-treatment.--><fig id="F13" position="float" orientation="portrait"><object-id xmlns:xlink="http://www.w3.org/1999/xlink" content-type="doi" xlink:type="simple">10.3897/zookeys.1208.116083.figure13</object-id><object-id xmlns:xlink="http://www.w3.org/1999/xlink" content-type="arpha" xlink:type="simple">963E2B84-C1DB-52F2-AE4A-02EAAFCD8183</object-id><label>Figure 13.</label><caption><p><bold>A–C</bold><italic><tp:taxon-name><tp:taxon-name-part taxon-name-part-type="genus" reg="Rishetia">Rishetia</tp:taxon-name-part><tp:taxon-name-part taxon-name-part-type="species" reg="akouktoungensis">akouktoungensis</tp:taxon-name-part></tp:taxon-name></italic>, syntypes <named-content xmlns:xlink="http://www.w3.org/1999/xlink" content-type="dwc:institutional_code" xlink:title="The Natural History Museum, London" xlink:href="http://grbio.org/institution/natural-history-museum-london" xlink:type="simple">NHMUK</named-content> 1906.1.1.2207 from Akouktoung, Pegu <bold>D</bold><italic><tp:taxon-name><tp:taxon-name-part taxon-name-part-type="genus" reg="Rishetia">Rishetia</tp:taxon-name-part><tp:taxon-name-part taxon-name-part-type="species" reg="baculina">baculina</tp:taxon-name-part></tp:taxon-name></italic>, syntypes <named-content xmlns:xlink="http://www.w3.org/1999/xlink" content-type="dwc:institutional_code" xlink:title="The Natural History Museum, London" xlink:href="http://grbio.org/institution/natural-history-museum-london" xlink:type="simple">NHMUK</named-content> 1909.3.15.9 from Kursiong, Darjiling <bold>E, F</bold><italic><tp:taxon-name><tp:taxon-name-part taxon-name-part-type="genus" reg="Rishetia">Rishetia</tp:taxon-name-part><tp:taxon-name-part taxon-name-part-type="species" reg="basseinensis">basseinensis</tp:taxon-name-part></tp:taxon-name></italic>, syntypes <named-content xmlns:xlink="http://www.w3.org/1999/xlink" content-type="dwc:institutional_code" xlink:title="The Natural History Museum, London" xlink:href="http://grbio.org/institution/natural-history-museum-london" xlink:type="simple">NHMUK</named-content> 1909.3.15.19 from Bassein <bold>G–I</bold><italic><tp:taxon-name><tp:taxon-name-part taxon-name-part-type="genus" reg="Rishetia">Rishetia</tp:taxon-name-part><tp:taxon-name-part taxon-name-part-type="species" reg="burrailensis">burrailensis</tp:taxon-name-part><tp:taxon-name-part taxon-name-part-type="subspecies" reg="maxwelli">maxwelli</tp:taxon-name-part></tp:taxon-name></italic><bold>G</bold> holotype <named-content xmlns:xlink="http://www.w3.org/1999/xlink" content-type="dwc:institutional_code" xlink:title="The Natural History Museum, London" xlink:href="http://grbio.org/institution/natural-history-museum-london" xlink:type="simple">NHMUK</named-content> 1903.7.1.1717/1 from Naga Hills, East of Kohima <bold>H</bold> specimen <named-content xmlns:xlink="http://www.w3.org/1999/xlink" content-type="dwc:institutional_code" xlink:title="The Natural History Museum, London" xlink:href="http://grbio.org/institution/natural-history-museum-london" xlink:type="simple">NHMUK</named-content> 1988147 from Somra Tracts, Somra Khulen Post, west of Kyengdwen River, Burma and <bold>I</bold> paratypes <named-content xmlns:xlink="http://www.w3.org/1999/xlink" content-type="dwc:institutional_code" xlink:title="The Natural History Museum, London" xlink:href="http://grbio.org/institution/natural-history-museum-london" xlink:type="simple">NHMUK</named-content> 1903.7.1.1717/2–4 from Naga Hills, East of Kohima.</p></caption><graphic xmlns:xlink="http://www.w3.org/1999/xlink" xlink:href="zookeys-1208-173_article-116083__-g013.jpg" position="float" orientation="portrait" xlink:type="simple" id="oo_1104511.jpg"><uri content-type="original_file" xlink:type="simple">https://binary.pensoft.net/fig/1104511</uri></graphic></fig><fig id="F5" position="float" orientation="portrait"><object-id xmlns:xlink="http://www.w3.org/1999/xlink" content-type="doi" xlink:type="simple">10.3897/zookeys.1208.116083.figure5</object-id><object-id xmlns:xlink="http://www.w3.org/1999/xlink" content-type="arpha" xlink:type="simple">E1FFC094-C885-5CF1-92A7-30B5241EC806</object-id><label>Figure 5.</label><caption><p><bold>A–D</bold><italic><tp:taxon-name><tp:taxon-name-part taxon-name-part-type="genus" reg="Glessula">Glessula</tp:taxon-name-part><tp:taxon-name-part taxon-name-part-type="species" reg="blanfordiana">blanfordiana</tp:taxon-name-part></tp:taxon-name></italic><bold>A, B</bold> syntypes <named-content xmlns:xlink="http://www.w3.org/1999/xlink" content-type="dwc:institutional_code" xlink:title="The Natural History Museum, London" xlink:href="http://grbio.org/institution/natural-history-museum-london" xlink:type="simple">NHMUK</named-content> 1988150 from Ponsee, Yunnan, W. China and <bold>C, D</bold> specimen <named-content xmlns:xlink="http://www.w3.org/1999/xlink" content-type="dwc:institutional_code" xlink:title="Chulalongkorn University, Museum of Zoology" xlink:href="http://grbio.org/institution/chulalongkorn-university-museum-natural-history" xlink:type="simple">CUMZ</named-content> 13067 from Taunggyi, Shan State, Myanmar <bold>E, F</bold><italic><tp:taxon-name><tp:taxon-name-part taxon-name-part-type="genus" reg="Glessula">Glessula</tp:taxon-name-part><tp:taxon-name-part taxon-name-part-type="species" reg="crassilabris">crassilabris</tp:taxon-name-part></tp:taxon-name></italic><bold>E</bold> syntype <abbrev xmlns:xlink="http://www.w3.org/1999/xlink" content-type="institution" xlink:title="University Museum of Zoology Cambridge, Cambridge" id="ABBRID0ETFCI" xlink:type="simple">UMZC</abbrev> I.102430 from Bengal (after <xref ref-type="bibr" rid="B88">Preece et al. 2022</xref>: fig. 51e) and <bold>F</bold> specimen <named-content xmlns:xlink="http://www.w3.org/1999/xlink" content-type="dwc:institutional_code" xlink:title="The Natural History Museum, London" xlink:href="http://grbio.org/institution/natural-history-museum-london" xlink:type="simple">NHMUK</named-content> from Cherrapoonji (M10604/2).</p></caption><graphic xmlns:xlink="http://www.w3.org/1999/xlink" xlink:href="zookeys-1208-173_article-116083__-g005.jpg" position="float" orientation="portrait" xlink:type="simple" id="oo_1104503.jpg"><uri content-type="original_file" xlink:type="simple">https://binary.pensoft.net/fig/1104503</uri></graphic></fig><fig id="F6" position="float" orientation="portrait"><object-id xmlns:xlink="http://www.w3.org/1999/xlink" content-type="doi" xlink:type="simple">10.3897/zookeys.1208.116083.figure6</object-id><object-id xmlns:xlink="http://www.w3.org/1999/xlink" content-type="arpha" xlink:type="simple">F745B90E-6BB9-5F27-9791-E4503B95F91D</object-id><label>Figure 6.</label><caption><p><bold>A–F</bold><italic><tp:taxon-name><tp:taxon-name-part taxon-name-part-type="genus" reg="Glessula">Glessula</tp:taxon-name-part><tp:taxon-name-part taxon-name-part-type="species" reg="feddeni">feddeni</tp:taxon-name-part></tp:taxon-name></italic><bold>A, B</bold> syntypes <named-content xmlns:xlink="http://www.w3.org/1999/xlink" content-type="dwc:institutional_code" xlink:title="The Natural History Museum, London" xlink:href="http://grbio.org/institution/natural-history-museum-london" xlink:type="simple">NHMUK</named-content> 1906.2.2.261 from Shan Hills, E. of Ava <bold>C</bold> specimen <named-content xmlns:xlink="http://www.w3.org/1999/xlink" content-type="dwc:institutional_code" xlink:title="The Natural History Museum, London" xlink:href="http://grbio.org/institution/natural-history-museum-london" xlink:type="simple">NHMUK</named-content> 1906.3.3.41 from Shan Hills and <bold>D–F</bold> specimen <named-content xmlns:xlink="http://www.w3.org/1999/xlink" content-type="dwc:institutional_code" xlink:title="Chulalongkorn University, Museum of Zoology" xlink:href="http://grbio.org/institution/chulalongkorn-university-museum-natural-history" xlink:type="simple">CUMZ</named-content> 13068 from Pyinyaung Village, Mandalay Region, Myanmar.</p></caption><graphic xmlns:xlink="http://www.w3.org/1999/xlink" xlink:href="zookeys-1208-173_article-116083__-g006.jpg" position="float" orientation="portrait" xlink:type="simple" id="oo_1104504.jpg"><uri content-type="original_file" xlink:type="simple">https://binary.pensoft.net/fig/1104504</uri></graphic></fig></tp:treatment-sec><ref-list><ref id="B39"><mixed-citation xmlns:xlink="http://www.w3.org/1999/xlink" xlink:type="simple"><person-group><name name-style="western"><surname>Godwin-Austen</surname><given-names>HH</given-names></name></person-group> (<year>1920</year>) Land and freshwater <tp:taxon-name><tp:taxon-name-part taxon-name-part-type="phylum">Mollusca</tp:taxon-name-part></tp:taxon-name> of India, including South Arabia, Baluchistan, Afghanistan, Kashmir, Nepal, Burmah, Pegu, Tenasserim, Malay Peninsula, Ceylon, and other islands of the Indian Ocean. Supplementary to Messrs. Theobald and Hanley’s Conchologia Indica. London, Taylor &amp; Francis, Volume 3, 1–65. [pls 159–165] <ext-link xlink:href="https://www.biodiversitylibrary.org/item/57585" ext-link-type="uri" xlink:type="simple">https://www.biodiversitylibrary.org/item/57585</ext-link></mixed-citation></ref><ref id="B88"><mixed-citation xmlns:xlink="http://www.w3.org/1999/xlink" xlink:type="simple"><person-group><name name-style="western"><surname>Preece</surname><given-names>RC</given-names></name><name name-style="western"><surname>White</surname><given-names>TS</given-names></name><name name-style="western"><surname>Raheem</surname><given-names>DC</given-names></name><name name-style="western"><surname>Ketchum</surname><given-names>H</given-names></name><name name-style="western"><surname>Ablett</surname><given-names>J</given-names></name><name name-style="western"><surname>Taylor</surname><given-names>H</given-names></name><name name-style="western"><surname>Naggs</surname><given-names>F</given-names></name></person-group> (<year>2022</year>) William Benson and the golden age of malacology in British India: Biography, illustrated catalogue and evaluation of his molluscan types. Tropical Natural History (Supplement 6): 1–434.</mixed-citation></ref></ref-list></tp:taxon-treatment>
