# Supplementary material for: ﻿Contributions on a small collection of the former Subulinidae Fischer & Crosse, 1877 (Eupulmonata, Achatinoidea) with catalogue of the Glessula and Rishetia species recorded from Myanmar
Source: Zookeys. 2024 Jul 30;1208:173–239. doi: 10.3897/zookeys.1208.116083 (PMC11303849; doi:10.3897/zookeys.1208.116083)
Supplement: XML Treatment for Rishetia pertenuis major [file zookeys.1208.116083-treatment43.xml]

<!DOCTYPE tp:taxon-treatment
  PUBLIC "-//TaxonX//DTD Taxonomic Treatment Publishing DTD v0 20100105//EN" "tax-treatment-NSO.dtd">
<tp:taxon-treatment xmlns:tp="http://www.plazi.org/taxpub"><tp:treatment-meta><kwd-group><label>Taxon classification</label><kwd>
              <named-content content-type="kingdom">Animalia</named-content>
            </kwd><kwd>
              <named-content content-type="order">Stylommatophora</named-content>
            </kwd><kwd>
              <named-content content-type="family">Subulinidae</named-content>
            </kwd></kwd-group><mixed-citation publication-type="journal"><person-group><name><surname>Man</surname><given-names>Nem Sian</given-names></name><name><surname>Ablett</surname><given-names>Jonathan D.</given-names></name><name><surname>Lwin</surname><given-names>Ngwe</given-names></name><name><surname>Sutcharit</surname><given-names>Chirasak</given-names></name><name><surname>Panha</surname><given-names>Somsak</given-names></name></person-group><article-title>﻿Contributions on a small collection of the former <tp:taxon-name><tp:taxon-name-part taxon-name-part-type="family">Subulinidae</tp:taxon-name-part></tp:taxon-name> Fischer &amp; Crosse, 1877 (<tp:taxon-name><tp:taxon-name-part taxon-name-part-type="suborder">Eupulmonata</tp:taxon-name-part></tp:taxon-name>, <tp:taxon-name><tp:taxon-name-part taxon-name-part-type="superfamily">Achatinoidea</tp:taxon-name-part></tp:taxon-name>) with catalogue of the <italic><tp:taxon-name><tp:taxon-name-part taxon-name-part-type="genus" reg="Glessula">Glessula</tp:taxon-name-part></tp:taxon-name></italic> and <italic><tp:taxon-name><tp:taxon-name-part taxon-name-part-type="genus" reg="Rishetia">Rishetia</tp:taxon-name-part></tp:taxon-name></italic> species recorded from Myanmar</article-title><source>Zookeys</source><day>30</day><month>07</month><year>2024</year><volume>1208</volume><fpage>173</fpage><lpage>239</lpage><pub-id pub-id-type="doi">10.3897/zookeys.1208.116083</pub-id></mixed-citation></tp:treatment-meta><tp:nomenclature><label>﻿﻿36</label><tp:taxon-name>
            <object-id xmlns:xlink="http://www.w3.org/1999/xlink" content-type="arpha" xlink:type="simple">48ADEA1E-AE46-5ABB-AEAC-F53C3D790051</object-id>
            <tp:taxon-name-part taxon-name-part-type="genus" reg="Rishetia">Rishetia</tp:taxon-name-part>
            <tp:taxon-name-part taxon-name-part-type="species" reg="pertenuis">pertenuis</tp:taxon-name-part>
            <tp:taxon-name-part taxon-name-part-type="subspecies" reg="major">major</tp:taxon-name-part>
          </tp:taxon-name><tp:taxon-authority>(Blanford, 1865)</tp:taxon-authority><tp:taxon-status xmlns:xlink="http://www.w3.org/1999/xlink" xlink:type="simple">comb. nov.</tp:taxon-status><xref ref-type="fig" rid="F15">Fig. 15F, G</xref><tp:nomenclature-citation-list><tp:nomenclature-citation><tp:taxon-name>
                <tp:taxon-name-part taxon-name-part-type="genus" reg="Achatina">Achatina</tp:taxon-name-part>
                <tp:taxon-name-part taxon-name-part-type="species" reg="pertenuis">pertenuis</tp:taxon-name-part>
                <tp:taxon-name-part taxon-name-part-type="infraspecific-rank">var.</tp:taxon-name-part>
                <tp:taxon-name-part taxon-name-part-type="variety" reg="major">major</tp:taxon-name-part>
              </tp:taxon-name><comment>Blanford, 1865: 79. Type locality: Pyema Khyoung, Bassein District, Pegu [PyayMa Khaung or Pyinma Khuang, Pathein Township, Pathein District, Ayeyarwady Region, Myanmar].</comment></tp:nomenclature-citation><tp:nomenclature-citation><tp:taxon-name>
                <tp:taxon-name-part taxon-name-part-type="genus" reg="Glessula">Glessula</tp:taxon-name-part>
                <tp:taxon-name-part taxon-name-part-type="species" reg="pertenuis">pertenuis</tp:taxon-name-part>
                <tp:taxon-name-part taxon-name-part-type="infraspecific-rank">var.</tp:taxon-name-part>
                <tp:taxon-name-part taxon-name-part-type="variety" reg="major">major</tp:taxon-name-part>
              </tp:taxon-name><comment>—<xref ref-type="bibr" rid="B42">Gude 1914</xref>: 381. <xref ref-type="bibr" rid="B39">Godwin-Austen 1920</xref>: 53.</comment></tp:nomenclature-citation></tp:nomenclature-citation-list></tp:nomenclature><tp:treatment-sec sec-type="Type specimen" id="SECID0EIWFK"><title>Type specimen.</title><p><bold><italic>Possible syntypes</italic></bold><named-content xmlns:xlink="http://www.w3.org/1999/xlink" content-type="dwc:institutional_code" xlink:title="The Natural History Museum, London" xlink:href="http://grbio.org/institution/natural-history-museum-london" xlink:type="simple">NHMUK</named-content> 1906.1.1.2208 (6 shells; Fig. <xref ref-type="fig" rid="F15">15F, G</xref>) ex. Blanford collection from Pyema Khyoung, Bassein; label state ‘<italic><tp:taxon-name><tp:taxon-name-part taxon-name-part-type="genus" reg="Glessula">Glessula</tp:taxon-name-part><tp:taxon-name-part taxon-name-part-type="species" reg="basseinensis">basseinensis</tp:taxon-name-part></tp:taxon-name></italic> G-A.’</p></tp:treatment-sec><tp:treatment-sec sec-type="diagnosis" id="SECID0EHXFK"><title>Diagnosis.</title><p>Shell elongate, turreted and regularly attenuated; apex rounded and blunt; subsequent whorls with fine equally spaced radial ridges throughout, which coarser near suture. Suture impressed and whorls slightly flattened. Aperture broadly ovate; columella strong concave and truncated.</p></tp:treatment-sec><tp:treatment-sec sec-type="distribution" id="SECID0EMXFK"><title>Distribution.</title><p>This subspecies was known solely from the type locality.</p></tp:treatment-sec><tp:treatment-sec sec-type="remarks" id="SECID0ERXFK"><title>Remarks.</title><p>When describing ‘<italic><tp:taxon-name><tp:taxon-name-part taxon-name-part-type="genus" reg="Achatina">Achatina</tp:taxon-name-part><tp:taxon-name-part taxon-name-part-type="species" reg="pertenuis">pertenuis</tp:taxon-name-part></tp:taxon-name></italic>’, <xref ref-type="bibr" rid="B16">Blanford (1865)</xref> recognised the larger shells as a distinct variety and gave them the name ‘var. <tp:taxon-name><tp:taxon-name-part taxon-name-part-type="genus" reg="Achatina"/><tp:taxon-name-part taxon-name-part-type="species" reg="pertenuis"/><tp:taxon-name-part taxon-name-part-type="variety" reg="major">major</tp:taxon-name-part></tp:taxon-name>’. This taxon name was made available, although without description, because the two sets of shell dimensions and materials from ‘Pyema Khyoung, Bassein district, Pegu’ confer the indication (ICZN 1999: Arts 11.9 and 12).</p><p>The type series of the taxa could not be traced. Only one specimen lot from the Godwin-Austen collection belongs to W.T. Blanford’s original type series., i.e., <named-content xmlns:xlink="http://www.w3.org/1999/xlink" content-type="dwc:institutional_code" xlink:title="The Natural History Museum, London" xlink:href="http://grbio.org/institution/natural-history-museum-london" xlink:type="simple">NHMUK</named-content> 1906.1.1.2208, with the original label in Godwin-Austen’s handwriting marked ‘ex. duplicate collection Blf., intermediate between <italic><tp:taxon-name><tp:taxon-name-part taxon-name-part-type="genus" reg="Achatina">A.</tp:taxon-name-part><tp:taxon-name-part taxon-name-part-type="species" reg="tenuispira">tenuispira</tp:taxon-name-part></tp:taxon-name></italic> and <italic><tp:taxon-name><tp:taxon-name-part taxon-name-part-type="genus" reg="Achatina">A.</tp:taxon-name-part><tp:taxon-name-part taxon-name-part-type="species" reg="pertenuis">pertenuis</tp:taxon-name-part></tp:taxon-name></italic>’, with a species name ‘<italic><tp:taxon-name><tp:taxon-name-part taxon-name-part-type="genus" reg="Glessula">Glessula</tp:taxon-name-part><tp:taxon-name-part taxon-name-part-type="species" reg="basseinensis">basseinensis</tp:taxon-name-part></tp:taxon-name></italic> G-A.’, and collection locality ‘Pyema Khyoung, Bassein’. Therefore, this specimen lot is here considered as possible syntype material, and the two shells closest to the shell measurements given in the original description are illustrated herein.</p><p>The modern name of ‘Pyema Khyoung, Bassein District, Pegu’ is the PyayMa Khaung or Pyinma Khuang (~ <named-content xmlns:xlink="http://www.w3.org/1999/xlink" content-type="dwc:verbatimCoordinates" xlink:type="simple"><named-content content-type="geo-json" specific-use="{&#34;type&#34;:&#34;Point&#34;,&#34;coordinates&#34;:[95.763028,18.647694]}" id="NCID0EC1FK" xlink:type="simple">18°38'51.7"N, 95°45'46.9"E</named-content></named-content>), Pathein Township, Pathein District, Ayeyarwady Region, Myanmar.</p></tp:treatment-sec><tp:treatment-sec><!--Section generated to contain objects referenced in tp:taxon-treatment.--><fig id="F15" position="float" orientation="portrait"><object-id xmlns:xlink="http://www.w3.org/1999/xlink" content-type="doi" xlink:type="simple">10.3897/zookeys.1208.116083.figure15</object-id><object-id xmlns:xlink="http://www.w3.org/1999/xlink" content-type="arpha" xlink:type="simple">DDD90D01-2B95-5AA0-8868-F4C9EB7C6723</object-id><label>Figure 15.</label><caption><p><bold>A–E</bold><italic><tp:taxon-name><tp:taxon-name-part taxon-name-part-type="genus" reg="Rishetia">Rishetia</tp:taxon-name-part><tp:taxon-name-part taxon-name-part-type="species" reg="pertenuis">pertenuis</tp:taxon-name-part></tp:taxon-name></italic><bold>A, B</bold> possible syntypes <named-content xmlns:xlink="http://www.w3.org/1999/xlink" content-type="dwc:institutional_code" xlink:title="The Natural History Museum, London" xlink:href="http://grbio.org/institution/natural-history-museum-london" xlink:type="simple">NHMUK</named-content> 1906.2.2.239 from Henzada, Pegu and Tongoop, Arakan <bold>C</bold> specimen <named-content xmlns:xlink="http://www.w3.org/1999/xlink" content-type="dwc:institutional_code" xlink:title="The Natural History Museum, London" xlink:href="http://grbio.org/institution/natural-history-museum-london" xlink:type="simple">NHMUK</named-content> from Tongoop, Arakan and <bold>D, E</bold> specimen <named-content xmlns:xlink="http://www.w3.org/1999/xlink" content-type="dwc:institutional_code" xlink:title="The Natural History Museum, London" xlink:href="http://grbio.org/institution/natural-history-museum-london" xlink:type="simple">NHMUK</named-content> 1888.12.4.1229–31 from Pegu <bold>F, G</bold><italic><tp:taxon-name><tp:taxon-name-part taxon-name-part-type="genus" reg="Rishetia">Rishetia</tp:taxon-name-part><tp:taxon-name-part taxon-name-part-type="species" reg="pertenuis">pertenuis</tp:taxon-name-part><tp:taxon-name-part taxon-name-part-type="subspecies" reg="major">major</tp:taxon-name-part></tp:taxon-name></italic>, possible syntypes <named-content xmlns:xlink="http://www.w3.org/1999/xlink" content-type="dwc:institutional_code" xlink:title="The Natural History Museum, London" xlink:href="http://grbio.org/institution/natural-history-museum-london" xlink:type="simple">NHMUK</named-content> 1906.1.1.2208 from Pyema Khyoung, Bassein <bold>H</bold><italic><tp:taxon-name><tp:taxon-name-part taxon-name-part-type="genus" reg="Rishetia">Rishetia</tp:taxon-name-part><tp:taxon-name-part taxon-name-part-type="species" reg="tenuispira">tenuispira</tp:taxon-name-part></tp:taxon-name></italic>, specimen <named-content xmlns:xlink="http://www.w3.org/1999/xlink" content-type="dwc:institutional_code" xlink:title="The Natural History Museum, London" xlink:href="http://grbio.org/institution/natural-history-museum-london" xlink:type="simple">NHMUK</named-content> 1903.7.1.3332 from Garo Hills.</p></caption><graphic xmlns:xlink="http://www.w3.org/1999/xlink" xlink:href="zookeys-1208-173_article-116083__-g015.jpg" position="float" orientation="portrait" xlink:type="simple" id="oo_1104513.jpg"><uri content-type="original_file" xlink:type="simple">https://binary.pensoft.net/fig/1104513</uri></graphic></fig></tp:treatment-sec><ref-list><ref id="B42"><mixed-citation xmlns:xlink="http://www.w3.org/1999/xlink" xlink:type="simple"><person-group><name name-style="western"><surname>Gude</surname><given-names>GK</given-names></name></person-group> (<year>1914</year>) <source><tp:taxon-name><tp:taxon-name-part taxon-name-part-type="phylum">Mollusca</tp:taxon-name-part></tp:taxon-name>-II. <tp:taxon-name><tp:taxon-name-part taxon-name-part-type="family">Trochomorphidae</tp:taxon-name-part></tp:taxon-name>-<tp:taxon-name><tp:taxon-name-part taxon-name-part-type="family">Janellidae</tp:taxon-name-part></tp:taxon-name>. In: Shipley AE, Marshall GAK (Eds) The Fauna of British India, including Ceylon and Burma.</source><publisher-name>Taylor &amp; Francis</publisher-name>, <publisher-loc>London</publisher-loc>, <size units="page">520 pp</size>. <ext-link xlink:href="10.5962/bhl.title.12891" ext-link-type="doi" xlink:type="simple">https://doi.org/10.5962/bhl.title.12891</ext-link></mixed-citation></ref><ref id="B39"><mixed-citation xmlns:xlink="http://www.w3.org/1999/xlink" xlink:type="simple"><person-group><name name-style="western"><surname>Godwin-Austen</surname><given-names>HH</given-names></name></person-group> (<year>1920</year>) Land and freshwater <tp:taxon-name><tp:taxon-name-part taxon-name-part-type="phylum">Mollusca</tp:taxon-name-part></tp:taxon-name> of India, including South Arabia, Baluchistan, Afghanistan, Kashmir, Nepal, Burmah, Pegu, Tenasserim, Malay Peninsula, Ceylon, and other islands of the Indian Ocean. Supplementary to Messrs. Theobald and Hanley’s Conchologia Indica. London, Taylor &amp; Francis, Volume 3, 1–65. [pls 159–165] <ext-link xlink:href="https://www.biodiversitylibrary.org/item/57585" ext-link-type="uri" xlink:type="simple">https://www.biodiversitylibrary.org/item/57585</ext-link></mixed-citation></ref><ref id="B16"><mixed-citation xmlns:xlink="http://www.w3.org/1999/xlink" xlink:type="simple"><person-group><name name-style="western"><surname>Blanford</surname><given-names>WT</given-names></name></person-group> (<year>1865</year>) <article-title>Contributions to Indian Malacology, No. 5. Description of new land shells from Arakan, Pegu, and Ava; with notes on the distributions of described species.</article-title><source>Journal of the Asiatic Society of Bengal</source><volume>34</volume>(<issue>2</issue>): <fpage>66</fpage>–<lpage>105</lpage>. <ext-link xlink:href="https://www.biodiversitylibrary.org/item/114408" ext-link-type="uri" xlink:type="simple">https://www.biodiversitylibrary.org/item/114408</ext-link></mixed-citation></ref></ref-list></tp:taxon-treatment>
