# Supplementary material for: ﻿Contributions on a small collection of the former Subulinidae Fischer & Crosse, 1877 (Eupulmonata, Achatinoidea) with catalogue of the Glessula and Rishetia species recorded from Myanmar
Source: Zookeys. 2024 Jul 30;1208:173–239. doi: 10.3897/zookeys.1208.116083 (PMC11303849; doi:10.3897/zookeys.1208.116083)
Supplement: XML Treatment for Rishetia tenuispira [file zookeys.1208.116083-treatment44.xml]

<!DOCTYPE tp:taxon-treatment
  PUBLIC "-//TaxonX//DTD Taxonomic Treatment Publishing DTD v0 20100105//EN" "tax-treatment-NSO.dtd">
<tp:taxon-treatment xmlns:tp="http://www.plazi.org/taxpub"><tp:treatment-meta><kwd-group><label>Taxon classification</label><kwd>
              <named-content content-type="kingdom">Animalia</named-content>
            </kwd><kwd>
              <named-content content-type="order">Stylommatophora</named-content>
            </kwd><kwd>
              <named-content content-type="family">Subulinidae</named-content>
            </kwd></kwd-group><mixed-citation publication-type="journal"><person-group><name><surname>Man</surname><given-names>Nem Sian</given-names></name><name><surname>Ablett</surname><given-names>Jonathan D.</given-names></name><name><surname>Lwin</surname><given-names>Ngwe</given-names></name><name><surname>Sutcharit</surname><given-names>Chirasak</given-names></name><name><surname>Panha</surname><given-names>Somsak</given-names></name></person-group><article-title>﻿Contributions on a small collection of the former <tp:taxon-name><tp:taxon-name-part taxon-name-part-type="family">Subulinidae</tp:taxon-name-part></tp:taxon-name> Fischer &amp; Crosse, 1877 (<tp:taxon-name><tp:taxon-name-part taxon-name-part-type="suborder">Eupulmonata</tp:taxon-name-part></tp:taxon-name>, <tp:taxon-name><tp:taxon-name-part taxon-name-part-type="superfamily">Achatinoidea</tp:taxon-name-part></tp:taxon-name>) with catalogue of the <italic><tp:taxon-name><tp:taxon-name-part taxon-name-part-type="genus" reg="Glessula">Glessula</tp:taxon-name-part></tp:taxon-name></italic> and <italic><tp:taxon-name><tp:taxon-name-part taxon-name-part-type="genus" reg="Rishetia">Rishetia</tp:taxon-name-part></tp:taxon-name></italic> species recorded from Myanmar</article-title><source>Zookeys</source><day>30</day><month>07</month><year>2024</year><volume>1208</volume><fpage>173</fpage><lpage>239</lpage><pub-id pub-id-type="doi">10.3897/zookeys.1208.116083</pub-id></mixed-citation></tp:treatment-meta><tp:nomenclature><label>﻿﻿37</label><tp:taxon-name>
            <object-id xmlns:xlink="http://www.w3.org/1999/xlink" content-type="arpha" xlink:type="simple">25E041A0-058D-5F59-88B3-EC47AC6BD220</object-id>
            <tp:taxon-name-part taxon-name-part-type="genus" reg="Rishetia">Rishetia</tp:taxon-name-part>
            <tp:taxon-name-part taxon-name-part-type="species" reg="tenuispira">tenuispira</tp:taxon-name-part>
          </tp:taxon-name><tp:taxon-authority>(Benson, 1836)</tp:taxon-authority><xref ref-type="fig" rid="F15">Fig. 15H</xref><tp:nomenclature-citation-list><tp:nomenclature-citation><tp:taxon-name>
                <tp:taxon-name-part taxon-name-part-type="genus" reg="Achatina">Achatina</tp:taxon-name-part>
                <tp:taxon-name-part taxon-name-part-type="species" reg="tenuispira">tenuispira</tp:taxon-name-part>
              </tp:taxon-name><comment>Benson, 1836: 353. Type locality: N.E. Frontier of Bengal. <xref ref-type="bibr" rid="B75">Pfeiffer 1848</xref>: 262. <xref ref-type="bibr" rid="B93">Reeve 1849</xref>a: <tp:taxon-name><tp:taxon-name-part taxon-name-part-type="genus" reg="Achatina">Achatina</tp:taxon-name-part></tp:taxon-name>, pl. 16. <xref ref-type="bibr" rid="B12">Benson 1860</xref>: 464. <xref ref-type="bibr" rid="B79">Pfeiffer 1860</xref>: 310, 311 pl. 25, figs 6, 7. <xref ref-type="bibr" rid="B16">Blanford 1865</xref>: 95.</comment></tp:nomenclature-citation><tp:nomenclature-citation><tp:taxon-name>
                <tp:taxon-name-part taxon-name-part-type="genus" reg="Subulina">Subulina</tp:taxon-name-part>
                <tp:taxon-name-part taxon-name-part-type="species" reg="tenuispira">tenuispira</tp:taxon-name-part>
              </tp:taxon-name><comment>—<xref ref-type="bibr" rid="B1">Adams and Adams 1855</xref>: 110.</comment></tp:nomenclature-citation><tp:nomenclature-citation><tp:taxon-name><tp:taxon-name-part taxon-name-part-type="genus" reg="Achatina">Achatina</tp:taxon-name-part> (<tp:taxon-name-part taxon-name-part-type="subgenus" reg="Subulina">Subulina</tp:taxon-name-part>) <tp:taxon-name-part taxon-name-part-type="species" reg="tenuispira">tenuispira</tp:taxon-name-part></tp:taxon-name><comment>—<xref ref-type="bibr" rid="B77">Pfeiffer 1856</xref>: 169.</comment></tp:nomenclature-citation><tp:nomenclature-citation><tp:taxon-name><tp:taxon-name-part taxon-name-part-type="genus" reg="Achatina">Achatina</tp:taxon-name-part> (<tp:taxon-name-part taxon-name-part-type="subgenus" reg="Electra">Electra</tp:taxon-name-part>) <tp:taxon-name-part taxon-name-part-type="species" reg="tenuispira">tenuispira</tp:taxon-name-part></tp:taxon-name><comment>—<xref ref-type="bibr" rid="B43">Hanley and Theobald 1870</xref>: 17, pl. 36, fig. 8.</comment></tp:nomenclature-citation><tp:nomenclature-citation><tp:taxon-name><tp:taxon-name-part taxon-name-part-type="genus" reg="Stenogyra">Stenogyra</tp:taxon-name-part> (<tp:taxon-name-part taxon-name-part-type="subgenus" reg="Glessula">Glessula</tp:taxon-name-part>) <tp:taxon-name-part taxon-name-part-type="species" reg="tenuispira">tenuispira</tp:taxon-name-part></tp:taxon-name><comment>—<xref ref-type="bibr" rid="B69">Nevill 1878</xref>: 169.</comment></tp:nomenclature-citation><tp:nomenclature-citation><tp:taxon-name><tp:taxon-name-part taxon-name-part-type="genus" reg="Stenogyra">Stenogyra</tp:taxon-name-part> (<tp:taxon-name-part taxon-name-part-type="subgenus" reg="Subulina">Subulina</tp:taxon-name-part>) <tp:taxon-name-part taxon-name-part-type="species" reg="tenuispira">tenuispira</tp:taxon-name-part></tp:taxon-name><comment>—<xref ref-type="bibr" rid="B82">Pfeiffer and Clessin 1881</xref>: 327.</comment></tp:nomenclature-citation><tp:nomenclature-citation><tp:taxon-name>
                <tp:taxon-name-part taxon-name-part-type="genus" reg="Glessula">Glessula</tp:taxon-name-part>
                <tp:taxon-name-part taxon-name-part-type="species" reg="tenuispira">tenuispira</tp:taxon-name-part>
              </tp:taxon-name><comment>—<xref ref-type="bibr" rid="B8">Beddome 1906</xref>: 160. Pilsbry 1909: 88, pl. 9, figs 1, 4. <xref ref-type="bibr" rid="B42">Gude 1914</xref>: 378. <xref ref-type="bibr" rid="B39">Godwin-Austen 1920</xref>: 31, 32.</comment></tp:nomenclature-citation><tp:nomenclature-citation><tp:taxon-name>
                <tp:taxon-name-part taxon-name-part-type="genus" reg="Rishetia">Rishetia</tp:taxon-name-part>
                <tp:taxon-name-part taxon-name-part-type="species" reg="tenuispira">tenuispira</tp:taxon-name-part>
              </tp:taxon-name><comment>—<xref ref-type="bibr" rid="B90">Raheem et al. 2014</xref>: 138, fig. 90c. <xref ref-type="bibr" rid="B24">Budha et al. 2017</xref>: fig. 14c. <xref ref-type="bibr" rid="B88">Preece et al. 2022</xref>: 128, fig. 55b.</comment></tp:nomenclature-citation></tp:nomenclature-citation-list></tp:nomenclature><tp:treatment-sec sec-type="Type specimen" id="SECID0EPBGK"><title>Type specimen.</title><p>The type specimen could not be located in the <abbrev xmlns:xlink="http://www.w3.org/1999/xlink" content-type="institution" xlink:title="University Museum of Zoology Cambridge, Cambridge" id="ABBRID0EVBGK" xlink:type="simple">UMZC</abbrev> collection (<xref ref-type="bibr" rid="B90">Raheem et al. 2014</xref>; <xref ref-type="bibr" rid="B88">Preece et al. 2022</xref>). However, <xref ref-type="bibr" rid="B24">Budha et al. (2017</xref>: fig. 14a) figured a possible syntype of this species based on specimens ex. Benson collection from ‘Teria Ghat’, this specimen lot was not considered to form part of the type series by <xref ref-type="bibr" rid="B88">Preece et al. (2022)</xref>.</p></tp:treatment-sec><tp:treatment-sec sec-type="material" id="SECID0EKCGK"><title>Other material.</title><p><named-content xmlns:xlink="http://www.w3.org/1999/xlink" content-type="dwc:institutional_code" xlink:title="The Natural History Museum, London" xlink:href="http://grbio.org/institution/natural-history-museum-london" xlink:type="simple">NHMUK</named-content> 1946.10.16.1–7 (7 shells) ex. R. McAndrew collection from Pegu. <named-content xmlns:xlink="http://www.w3.org/1999/xlink" content-type="dwc:institutional_code" xlink:title="The Natural History Museum, London" xlink:href="http://grbio.org/institution/natural-history-museum-london" xlink:type="simple">NHMUK</named-content> 1903.7.1.3332 (1 shell; Fig. <xref ref-type="fig" rid="F15">15H</xref>) labelled as ‘var.’ ex. Godwin-Austen collection from Garo Hills. <abbrev xmlns:xlink="http://www.w3.org/1999/xlink" content-type="institution" xlink:title="University Museum of Zoology Cambridge, Cambridge" id="ABBRID0E5CGK" xlink:type="simple">UMZC</abbrev> I.102045 from Teria Ghat (<xref ref-type="bibr" rid="B24">Budha et al. (2017</xref>: fig. 14a) recognised this specimen as a possible syntype).</p></tp:treatment-sec><tp:treatment-sec sec-type="diagnosis" id="SECID0EHDGK"><title>Diagnosis.</title><p>Shell elongate, turreted, and regularly attenuated; apex rounded; subsequent whorls with fine equally spaced radial ridges throughout and more prominent near suture. Suture impressed and whorls slightly flattened. Aperture elongate ovate; columella concave and truncated.</p></tp:treatment-sec><tp:treatment-sec sec-type="distribution" id="SECID0EMDGK"><title>Distribution.</title><p>This species is broadly distributed in Bangladesh, India, and Nepal (<xref ref-type="bibr" rid="B23">Budha et al. 2015</xref>; <xref ref-type="bibr" rid="B88">Preece et al. 2022</xref>). It was also reported from several localities in the southwest and eastern Myanmar: Ayeyarwady, Bago, and Tanintharyi regions (<xref ref-type="bibr" rid="B12">Benson 1860</xref>; <xref ref-type="bibr" rid="B16">Blanford 1865</xref>; <xref ref-type="bibr" rid="B8">Beddome 1906</xref>).</p></tp:treatment-sec><tp:treatment-sec sec-type="remarks" id="SECID0EGEGK"><title>Remarks.</title><p><xref ref-type="bibr" rid="B12">Benson (1860</xref>: 464) reported that Theobald found a variety of ‘<italic><tp:taxon-name><tp:taxon-name-part taxon-name-part-type="genus" reg="Achatina">Achatina</tp:taxon-name-part><tp:taxon-name-part taxon-name-part-type="species" reg="tenuispira">tenuispira</tp:taxon-name-part></tp:taxon-name></italic>’ on the banks of Irrawaddy [Ayeyarwady River] and from Phie Than [probably in Tanintharyi Region]. <xref ref-type="bibr" rid="B16">Blanford (1865)</xref> recorded the presence of a small-sized species in Akoutoung [Akauk Taung, Ayeyarwady Region] and further south, while <xref ref-type="bibr" rid="B8">Beddome (1906)</xref> noted its occurrence in Pegu [Bago Region].</p></tp:treatment-sec><tp:treatment-sec><!--Section generated to contain objects referenced in tp:taxon-treatment.--><fig id="F15" position="float" orientation="portrait"><object-id xmlns:xlink="http://www.w3.org/1999/xlink" content-type="doi" xlink:type="simple">10.3897/zookeys.1208.116083.figure15</object-id><object-id xmlns:xlink="http://www.w3.org/1999/xlink" content-type="arpha" xlink:type="simple">DDD90D01-2B95-5AA0-8868-F4C9EB7C6723</object-id><label>Figure 15.</label><caption><p><bold>A–E</bold><italic><tp:taxon-name><tp:taxon-name-part taxon-name-part-type="genus" reg="Rishetia">Rishetia</tp:taxon-name-part><tp:taxon-name-part taxon-name-part-type="species" reg="pertenuis">pertenuis</tp:taxon-name-part></tp:taxon-name></italic><bold>A, B</bold> possible syntypes <named-content xmlns:xlink="http://www.w3.org/1999/xlink" content-type="dwc:institutional_code" xlink:title="The Natural History Museum, London" xlink:href="http://grbio.org/institution/natural-history-museum-london" xlink:type="simple">NHMUK</named-content> 1906.2.2.239 from Henzada, Pegu and Tongoop, Arakan <bold>C</bold> specimen <named-content xmlns:xlink="http://www.w3.org/1999/xlink" content-type="dwc:institutional_code" xlink:title="The Natural History Museum, London" xlink:href="http://grbio.org/institution/natural-history-museum-london" xlink:type="simple">NHMUK</named-content> from Tongoop, Arakan and <bold>D, E</bold> specimen <named-content xmlns:xlink="http://www.w3.org/1999/xlink" content-type="dwc:institutional_code" xlink:title="The Natural History Museum, London" xlink:href="http://grbio.org/institution/natural-history-museum-london" xlink:type="simple">NHMUK</named-content> 1888.12.4.1229–31 from Pegu <bold>F, G</bold><italic><tp:taxon-name><tp:taxon-name-part taxon-name-part-type="genus" reg="Rishetia">Rishetia</tp:taxon-name-part><tp:taxon-name-part taxon-name-part-type="species" reg="pertenuis">pertenuis</tp:taxon-name-part><tp:taxon-name-part taxon-name-part-type="subspecies" reg="major">major</tp:taxon-name-part></tp:taxon-name></italic>, possible syntypes <named-content xmlns:xlink="http://www.w3.org/1999/xlink" content-type="dwc:institutional_code" xlink:title="The Natural History Museum, London" xlink:href="http://grbio.org/institution/natural-history-museum-london" xlink:type="simple">NHMUK</named-content> 1906.1.1.2208 from Pyema Khyoung, Bassein <bold>H</bold><italic><tp:taxon-name><tp:taxon-name-part taxon-name-part-type="genus" reg="Rishetia">Rishetia</tp:taxon-name-part><tp:taxon-name-part taxon-name-part-type="species" reg="tenuispira">tenuispira</tp:taxon-name-part></tp:taxon-name></italic>, specimen <named-content xmlns:xlink="http://www.w3.org/1999/xlink" content-type="dwc:institutional_code" xlink:title="The Natural History Museum, London" xlink:href="http://grbio.org/institution/natural-history-museum-london" xlink:type="simple">NHMUK</named-content> 1903.7.1.3332 from Garo Hills.</p></caption><graphic xmlns:xlink="http://www.w3.org/1999/xlink" xlink:href="zookeys-1208-173_article-116083__-g015.jpg" position="float" orientation="portrait" xlink:type="simple" id="oo_1104513.jpg"><uri content-type="original_file" xlink:type="simple">https://binary.pensoft.net/fig/1104513</uri></graphic></fig></tp:treatment-sec><ref-list><ref id="B75"><mixed-citation xmlns:xlink="http://www.w3.org/1999/xlink" xlink:type="simple"><person-group><name name-style="western"><surname>Pfeiffer</surname><given-names>L</given-names></name></person-group> (<year>1848</year>) Monographia Heliceorum Viventium: sistens descriptiones systematicas et criticas omnium huius familiae generum et specierum hodie cognitarum. Volumen Secundum. Lipsiae: F.A. Brockhaus, 594 pp. <ext-link xlink:href="10.5962/bhl.title.124010" ext-link-type="doi" xlink:type="simple">https://doi.org/10.5962/bhl.title.124010</ext-link></mixed-citation></ref><ref id="B93"><mixed-citation xmlns:xlink="http://www.w3.org/1999/xlink" xlink:type="simple"><person-group><name name-style="western"><surname>Reeve</surname><given-names>LA (1849a</given-names></name></person-group> (<year>1849</year>) ; pls 20–23 (1850)]. <ext-link xlink:href="https://www.biodiversitylibrary.org/page/8967091" ext-link-type="uri" xlink:type="simple">https://www.biodiversitylibrary.org/page/8967091</ext-link></mixed-citation></ref><ref id="B12"><mixed-citation xmlns:xlink="http://www.w3.org/1999/xlink" xlink:type="simple"><person-group><name name-style="western"><surname>Benson</surname><given-names>WH</given-names></name></person-group> (<year>1860</year>) On new land-shells from Darjiling, with a series of new Indian species of <tp:taxon-name><tp:taxon-name-part taxon-name-part-type="genus">Achatina</tp:taxon-name-part></tp:taxon-name>. Annals &amp; Magazine of Natural History Series 3 5(30): 460–466. <ext-link xlink:href="10.1080/00222936008697255" ext-link-type="doi" xlink:type="simple">https://doi.org/10.1080/00222936008697255</ext-link></mixed-citation></ref><ref id="B79"><mixed-citation xmlns:xlink="http://www.w3.org/1999/xlink" xlink:type="simple"><person-group><name name-style="western"><surname>Pfeiffer</surname><given-names>L</given-names></name></person-group> (<year>1860</year>) [1840–1865] [in HC Küster, L Pfeiffer] Die Bulimiden und Achatinen, In Abbildungen nach der Natur. Die gattungen <italic><tp:taxon-name><tp:taxon-name-part taxon-name-part-type="genus">Bulimus</tp:taxon-name-part></tp:taxon-name></italic>, <italic><tp:taxon-name><tp:taxon-name-part taxon-name-part-type="genus">Partula</tp:taxon-name-part></tp:taxon-name></italic>, <italic><tp:taxon-name><tp:taxon-name-part taxon-name-part-type="genus">Achatinella</tp:taxon-name-part></tp:taxon-name></italic>, <italic><tp:taxon-name><tp:taxon-name-part taxon-name-part-type="genus">Achatina</tp:taxon-name-part></tp:taxon-name></italic> und <italic><tp:taxon-name><tp:taxon-name-part taxon-name-part-type="genus">Azeca</tp:taxon-name-part></tp:taxon-name></italic>. In: Küster HC, Ed. Systematisches Conchylien-Cabinet von Martini und Chemnitz. Neu herausgegeben und vervollständigt. Erster Bandes, dreizehnte Abtheilung. 1 (13) [(1, 124)]: iii–xix, 1–359. [pls 1–70] [pp 305–336 (1860), pls 25–29 (1863)] <ext-link xlink:href="https://www.biodiversitylibrary.org/item/106739" ext-link-type="uri" xlink:type="simple">https://www.biodiversitylibrary.org/item/106739</ext-link></mixed-citation></ref><ref id="B16"><mixed-citation xmlns:xlink="http://www.w3.org/1999/xlink" xlink:type="simple"><person-group><name name-style="western"><surname>Blanford</surname><given-names>WT</given-names></name></person-group> (<year>1865</year>) <article-title>Contributions to Indian Malacology, No. 5. Description of new land shells from Arakan, Pegu, and Ava; with notes on the distributions of described species.</article-title><source>Journal of the Asiatic Society of Bengal</source><volume>34</volume>(<issue>2</issue>): <fpage>66</fpage>–<lpage>105</lpage>. <ext-link xlink:href="https://www.biodiversitylibrary.org/item/114408" ext-link-type="uri" xlink:type="simple">https://www.biodiversitylibrary.org/item/114408</ext-link></mixed-citation></ref><ref id="B1"><mixed-citation xmlns:xlink="http://www.w3.org/1999/xlink" xlink:type="simple"><person-group><name name-style="western"><surname>Adams</surname><given-names>H</given-names></name><name name-style="western"><surname>Adams</surname><given-names>A</given-names></name></person-group> (<year>1855</year>) <source>[1854–1858] The Genera of Recent <tp:taxon-name><tp:taxon-name-part taxon-name-part-type="phylum">Mollusca</tp:taxon-name-part></tp:taxon-name>; Arranged According to their Organization. Volume 2.</source><publisher-name>van Voorst</publisher-name>, <publisher-loc>London</publisher-loc>, <size units="page">661 pp</size>. [pp 93–284 (1855)]</mixed-citation></ref><ref id="B77"><mixed-citation xmlns:xlink="http://www.w3.org/1999/xlink" xlink:type="simple"><person-group><name name-style="western"><surname>Pfeiffer</surname><given-names>L</given-names></name></person-group> (<year>1856</year>) <article-title>Versuch einer Anordnung der Heliceen nach natürlichen Gruppen.</article-title><source>Malakozoologische Blätter</source><volume>2</volume>: <fpage>112</fpage>–<lpage>185</lpage>. <ext-link xlink:href="https://www.biodiversitylibrary.org/item/53876" ext-link-type="uri" xlink:type="simple">https://www.biodiversitylibrary.org/item/53876</ext-link></mixed-citation></ref><ref id="B43"><mixed-citation xmlns:xlink="http://www.w3.org/1999/xlink" xlink:type="simple"><person-group><name name-style="western"><surname>Hanley</surname><given-names>SCT</given-names></name><name name-style="western"><surname>Theobald</surname><given-names>W (1870</given-names></name></person-group> (<year>1870</year>) ; pp 19–28, pls 41–60 (1872); pp 29–34, pls 61–80 (1873). pp 35–48, pls 81–120 (1874); pp 49–56, pls 121–140 (1875); pp 57–65, pls 141–160 (1876)] <ext-link xlink:href="https://www.biodiversitylibrary.org/item/50391" ext-link-type="uri" xlink:type="simple">https://www.biodiversitylibrary.org/item/50391</ext-link></mixed-citation></ref><ref id="B69"><mixed-citation xmlns:xlink="http://www.w3.org/1999/xlink" xlink:type="simple"><person-group><name name-style="western"><surname>Nevill</surname><given-names>G</given-names></name></person-group> (<year>1878</year>) <source>Hand list of <tp:taxon-name><tp:taxon-name-part taxon-name-part-type="phylum">Mollusca</tp:taxon-name-part></tp:taxon-name> in the Indian Museum, Calcutta. Part I. <tp:taxon-name><tp:taxon-name-part taxon-name-part-type="class">Gastropoda</tp:taxon-name-part></tp:taxon-name>.</source><publisher-name>Indian Museum</publisher-name>, <publisher-loc>Calcutta</publisher-loc>, <size units="page">338 pp</size>. <ext-link xlink:href="10.5962/bhl.title.11957" ext-link-type="doi" xlink:type="simple">https://doi.org/10.5962/bhl.title.11957</ext-link></mixed-citation></ref><ref id="B82"><mixed-citation xmlns:xlink="http://www.w3.org/1999/xlink" xlink:type="simple"><person-group><name name-style="western"><surname>Pfeiffer</surname><given-names>L</given-names></name><name name-style="western"><surname>Clessin</surname><given-names>S</given-names></name></person-group> (<year>1881</year>) <source>Nomenclator Heliceorum Viventium: quo continetur nomina omnium hujus familiae generum et specierum hodie cognitarum, disposita ex affinitate naturali.</source><publisher-name>Kassel</publisher-name>, <publisher-loc>Fischer</publisher-loc>, <size units="page">617 pp</size>. <ext-link xlink:href="https://www.biodiversitylibrary.org/item/47266" ext-link-type="uri" xlink:type="simple">https://www.biodiversitylibrary.org/item/47266</ext-link></mixed-citation></ref><ref id="B8"><mixed-citation xmlns:xlink="http://www.w3.org/1999/xlink" xlink:type="simple"><person-group><name name-style="western"><surname>Beddome</surname><given-names>CR</given-names></name></person-group> (<year>1906</year>) Notes on Indian and Ceylonese species of <italic><tp:taxon-name><tp:taxon-name-part taxon-name-part-type="genus">Glessula.</tp:taxon-name-part></tp:taxon-name></italic> The Journal of Molluscan Studies 6(3): 160–172. <ext-link xlink:href="10.1093/oxfordjournals.mollus.a066160" ext-link-type="doi" xlink:type="simple">https://doi.org/10.1093/oxfordjournals.mollus.a066160</ext-link></mixed-citation></ref><ref id="B42"><mixed-citation xmlns:xlink="http://www.w3.org/1999/xlink" xlink:type="simple"><person-group><name name-style="western"><surname>Gude</surname><given-names>GK</given-names></name></person-group> (<year>1914</year>) <source><tp:taxon-name><tp:taxon-name-part taxon-name-part-type="phylum">Mollusca</tp:taxon-name-part></tp:taxon-name>-II. <tp:taxon-name><tp:taxon-name-part taxon-name-part-type="family">Trochomorphidae</tp:taxon-name-part></tp:taxon-name>-<tp:taxon-name><tp:taxon-name-part taxon-name-part-type="family">Janellidae</tp:taxon-name-part></tp:taxon-name>. In: Shipley AE, Marshall GAK (Eds) The Fauna of British India, including Ceylon and Burma.</source><publisher-name>Taylor &amp; Francis</publisher-name>, <publisher-loc>London</publisher-loc>, <size units="page">520 pp</size>. <ext-link xlink:href="10.5962/bhl.title.12891" ext-link-type="doi" xlink:type="simple">https://doi.org/10.5962/bhl.title.12891</ext-link></mixed-citation></ref><ref id="B39"><mixed-citation xmlns:xlink="http://www.w3.org/1999/xlink" xlink:type="simple"><person-group><name name-style="western"><surname>Godwin-Austen</surname><given-names>HH</given-names></name></person-group> (<year>1920</year>) Land and freshwater <tp:taxon-name><tp:taxon-name-part taxon-name-part-type="phylum">Mollusca</tp:taxon-name-part></tp:taxon-name> of India, including South Arabia, Baluchistan, Afghanistan, Kashmir, Nepal, Burmah, Pegu, Tenasserim, Malay Peninsula, Ceylon, and other islands of the Indian Ocean. Supplementary to Messrs. Theobald and Hanley’s Conchologia Indica. London, Taylor &amp; Francis, Volume 3, 1–65. [pls 159–165] <ext-link xlink:href="https://www.biodiversitylibrary.org/item/57585" ext-link-type="uri" xlink:type="simple">https://www.biodiversitylibrary.org/item/57585</ext-link></mixed-citation></ref><ref id="B90"><mixed-citation xmlns:xlink="http://www.w3.org/1999/xlink" xlink:type="simple"><person-group><name name-style="western"><surname>Raheem</surname><given-names>DC</given-names></name><name name-style="western"><surname>Taylor</surname><given-names>H</given-names></name><name name-style="western"><surname>Ablett</surname><given-names>J</given-names></name><name name-style="western"><surname>Preece</surname><given-names>RC</given-names></name><name name-style="western"><surname>Aravind</surname><given-names>NA</given-names></name><name name-style="western"><surname>Naggs</surname><given-names>F</given-names></name></person-group> (<year>2014</year>) A systematic revision of the land snails of the Western Ghats of India. Tropical Natural History (Supplement 4): 1–294.</mixed-citation></ref><ref id="B24"><mixed-citation xmlns:xlink="http://www.w3.org/1999/xlink" xlink:type="simple"><person-group><name name-style="western"><surname>Budha</surname><given-names>PB</given-names></name><name name-style="western"><surname>Naggs</surname><given-names>F</given-names></name><name name-style="western"><surname>Backeljau</surname><given-names>T</given-names></name></person-group> (<year>2017</year>) <article-title>Conchological differentiation and genital anatomy of Nepalese <tp:taxon-name><tp:taxon-name-part taxon-name-part-type="subfamily">Glessulinae</tp:taxon-name-part></tp:taxon-name> (<tp:taxon-name><tp:taxon-name-part taxon-name-part-type="class">Gastropoda</tp:taxon-name-part></tp:taxon-name>, <tp:taxon-name><tp:taxon-name-part taxon-name-part-type="order">Stylommatophora</tp:taxon-name-part></tp:taxon-name>, <tp:taxon-name><tp:taxon-name-part taxon-name-part-type="family">Subulinidae</tp:taxon-name-part></tp:taxon-name>), with descriptions of six new species.</article-title><source>ZooKeys</source><volume>675</volume>: <fpage>129</fpage>–<lpage>156</lpage>. <ext-link xlink:href="10.3897/zookeys.675.13252" ext-link-type="doi" xlink:type="simple">https://doi.org/10.3897/zookeys.675.13252</ext-link></mixed-citation></ref><ref id="B88"><mixed-citation xmlns:xlink="http://www.w3.org/1999/xlink" xlink:type="simple"><person-group><name name-style="western"><surname>Preece</surname><given-names>RC</given-names></name><name name-style="western"><surname>White</surname><given-names>TS</given-names></name><name name-style="western"><surname>Raheem</surname><given-names>DC</given-names></name><name name-style="western"><surname>Ketchum</surname><given-names>H</given-names></name><name name-style="western"><surname>Ablett</surname><given-names>J</given-names></name><name name-style="western"><surname>Taylor</surname><given-names>H</given-names></name><name name-style="western"><surname>Naggs</surname><given-names>F</given-names></name></person-group> (<year>2022</year>) William Benson and the golden age of malacology in British India: Biography, illustrated catalogue and evaluation of his molluscan types. Tropical Natural History (Supplement 6): 1–434.</mixed-citation></ref><ref id="B23"><mixed-citation xmlns:xlink="http://www.w3.org/1999/xlink" xlink:type="simple"><person-group><name name-style="western"><surname>Budha</surname><given-names>PB</given-names></name><name name-style="western"><surname>Naggs</surname><given-names>F</given-names></name><name name-style="western"><surname>Backeljau</surname><given-names>T</given-names></name></person-group> (<year>2015</year>) <article-title>Annotated checklist of the terrestrial gastropods of Nepal.</article-title><source>ZooKeys</source><volume>492</volume>: <fpage>1</fpage>–<lpage>48</lpage>. <ext-link xlink:href="10.3897/zookeys.492.9175" ext-link-type="doi" xlink:type="simple">https://doi.org/10.3897/zookeys.492.9175</ext-link></mixed-citation></ref></ref-list></tp:taxon-treatment>
