# Supplementary material for: ﻿Contributions on a small collection of the former Subulinidae Fischer & Crosse, 1877 (Eupulmonata, Achatinoidea) with catalogue of the Glessula and Rishetia species recorded from Myanmar
Source: Zookeys. 2024 Jul 30;1208:173–239. doi: 10.3897/zookeys.1208.116083 (PMC11303849; doi:10.3897/zookeys.1208.116083)
Supplement: XML Treatment for Tortaxis cylindropsis [file zookeys.1208.116083-treatment46.xml]

<!DOCTYPE tp:taxon-treatment
  PUBLIC "-//TaxonX//DTD Taxonomic Treatment Publishing DTD v0 20100105//EN" "tax-treatment-NSO.dtd">
<tp:taxon-treatment xmlns:tp="http://www.plazi.org/taxpub"><tp:treatment-meta><kwd-group><label>Taxon classification</label><kwd>
              <named-content content-type="kingdom">Animalia</named-content>
            </kwd><kwd>
              <named-content content-type="order">Stylommatophora</named-content>
            </kwd><kwd>
              <named-content content-type="family">Subulinidae</named-content>
            </kwd></kwd-group><mixed-citation publication-type="journal"><person-group><name><surname>Man</surname><given-names>Nem Sian</given-names></name><name><surname>Ablett</surname><given-names>Jonathan D.</given-names></name><name><surname>Lwin</surname><given-names>Ngwe</given-names></name><name><surname>Sutcharit</surname><given-names>Chirasak</given-names></name><name><surname>Panha</surname><given-names>Somsak</given-names></name></person-group><article-title>﻿Contributions on a small collection of the former <tp:taxon-name><tp:taxon-name-part taxon-name-part-type="family">Subulinidae</tp:taxon-name-part></tp:taxon-name> Fischer &amp; Crosse, 1877 (<tp:taxon-name><tp:taxon-name-part taxon-name-part-type="suborder">Eupulmonata</tp:taxon-name-part></tp:taxon-name>, <tp:taxon-name><tp:taxon-name-part taxon-name-part-type="superfamily">Achatinoidea</tp:taxon-name-part></tp:taxon-name>) with catalogue of the <italic><tp:taxon-name><tp:taxon-name-part taxon-name-part-type="genus" reg="Glessula">Glessula</tp:taxon-name-part></tp:taxon-name></italic> and <italic><tp:taxon-name><tp:taxon-name-part taxon-name-part-type="genus" reg="Rishetia">Rishetia</tp:taxon-name-part></tp:taxon-name></italic> species recorded from Myanmar</article-title><source>Zookeys</source><day>30</day><month>07</month><year>2024</year><volume>1208</volume><fpage>173</fpage><lpage>239</lpage><pub-id pub-id-type="doi">10.3897/zookeys.1208.116083</pub-id></mixed-citation></tp:treatment-meta><tp:nomenclature><label>﻿﻿38</label><tp:taxon-name>
            <object-id xmlns:xlink="http://www.w3.org/1999/xlink" content-type="arpha" xlink:type="simple">5B4725DA-C666-50F7-AF82-C2B520109CA0</object-id>
            <tp:taxon-name-part taxon-name-part-type="genus" reg="Tortaxis">Tortaxis</tp:taxon-name-part>
            <tp:taxon-name-part taxon-name-part-type="species" reg="cylindropsis">cylindropsis</tp:taxon-name-part>
            <object-id xmlns:xlink="http://www.w3.org/1999/xlink" content-type="zoobank" xlink:type="simple">https://zoobank.org/084E4BD5-300A-4391-AF52-A6A8F6ADD951</object-id>
          </tp:taxon-name><tp:taxon-authority>Man &amp; Panha</tp:taxon-authority><tp:taxon-status xmlns:xlink="http://www.w3.org/1999/xlink" xlink:type="simple">sp. nov.</tp:taxon-status><xref ref-type="fig" rid="F16">Fig. 16G–I</xref><xref ref-type="table" rid="T1">, Table 1</xref></tp:nomenclature><tp:treatment-sec sec-type="Type specimens" id="SECID0EKLGK"><title>Type specimens.</title><p><bold><italic>Holotype</italic></bold><named-content xmlns:xlink="http://www.w3.org/1999/xlink" content-type="dwc:institutional_code" xlink:title="Chulalongkorn University, Museum of Zoology" xlink:href="http://grbio.org/institution/chulalongkorn-university-museum-natural-history" xlink:type="simple">CUMZ</named-content> 13079 (height 9.6 mm, width 2.3 mm; Fig. <xref ref-type="fig" rid="F16">16G</xref>), <bold><italic>paratypes</italic></bold><named-content xmlns:xlink="http://www.w3.org/1999/xlink" content-type="dwc:institutional_code" xlink:title="Chulalongkorn University, Museum of Zoology" xlink:href="http://grbio.org/institution/chulalongkorn-university-museum-natural-history" xlink:type="simple">CUMZ</named-content> 13080 (35 shells; Fig. <xref ref-type="fig" rid="F16">16H, I</xref>), <named-content xmlns:xlink="http://www.w3.org/1999/xlink" content-type="dwc:institutional_code" xlink:title="The Natural History Museum, London" xlink:href="http://grbio.org/institution/natural-history-museum-london" xlink:type="simple">NHMUK</named-content> 20230919 (2 shells) and SMF (2 shells).</p><fig id="F16" position="float" orientation="portrait"><object-id xmlns:xlink="http://www.w3.org/1999/xlink" content-type="doi" xlink:type="simple">10.3897/zookeys.1208.116083.figure16</object-id><object-id xmlns:xlink="http://www.w3.org/1999/xlink" content-type="arpha" xlink:type="simple">93659DA4-E191-518D-B4F0-6739616B8120</object-id><label>Figure 16.</label><caption><p><bold>A</bold><italic><tp:taxon-name><tp:taxon-name-part taxon-name-part-type="genus" reg="Tortaxis">Tortaxis</tp:taxon-name-part><tp:taxon-name-part taxon-name-part-type="species" reg="erectus">erectus</tp:taxon-name-part></tp:taxon-name></italic>, neotype <named-content xmlns:xlink="http://www.w3.org/1999/xlink" content-type="dwc:institutional_code" xlink:title="The Natural History Museum, London" xlink:href="http://grbio.org/institution/natural-history-museum-london" xlink:type="simple">NHMUK</named-content> 1991104A from Nanking, China <bold>B</bold><italic><tp:taxon-name><tp:taxon-name-part taxon-name-part-type="genus" reg="Tortaxis">Tortaxis</tp:taxon-name-part><tp:taxon-name-part taxon-name-part-type="species" reg="elongatissimus">elongatissimus</tp:taxon-name-part></tp:taxon-name></italic>, syntype <named-content xmlns:xlink="http://www.w3.org/1999/xlink" content-type="dwc:institutional_code" xlink:title="Muséum National ďHistoire Naturelle, Paris" xlink:href="http://grbio.org/institution/museum-national-dhistoire-naturelle-2" xlink:type="simple">MNHN</named-content>-IM-2000-4705 from Pac-Kha <bold>C</bold><italic><tp:taxon-name><tp:taxon-name-part taxon-name-part-type="genus" reg="Tortaxis">Tortaxis</tp:taxon-name-part><tp:taxon-name-part taxon-name-part-type="species" reg="lubricus">lubricus</tp:taxon-name-part></tp:taxon-name></italic>, holotype <abbrev xmlns:xlink="http://www.w3.org/1999/xlink" content-type="institution" xlink:title="Academy of Natural Science of Philadelphia, Drexel University, Philadelphia" id="ABBRID0EIOGK" xlink:type="simple">ANSP</abbrev> 66056 from near Haiphong <bold>D</bold><italic><tp:taxon-name><tp:taxon-name-part taxon-name-part-type="genus" reg="Tortaxis">Tortaxis</tp:taxon-name-part><tp:taxon-name-part taxon-name-part-type="species" reg="papillosa">papillosa</tp:taxon-name-part></tp:taxon-name></italic>, <named-content xmlns:xlink="http://www.w3.org/1999/xlink" content-type="dwc:institutional_code" xlink:title="Muséum National ďHistoire Naturelle, Paris" xlink:href="http://grbio.org/institution/museum-national-dhistoire-naturelle-2" xlink:type="simple">MNHN</named-content>-IM-2000-33971 from Nam-Nhang <bold>E</bold><italic><tp:taxon-name><tp:taxon-name-part taxon-name-part-type="genus" reg="Tortaxis">Tortaxis</tp:taxon-name-part><tp:taxon-name-part taxon-name-part-type="species" reg="permira">permira</tp:taxon-name-part></tp:taxon-name></italic>, syntype <named-content xmlns:xlink="http://www.w3.org/1999/xlink" content-type="dwc:institutional_code" xlink:title="Muséum National ďHistoire Naturelle, Paris" xlink:href="http://grbio.org/institution/museum-national-dhistoire-naturelle-2" xlink:type="simple">MNHN</named-content>-IM-2000-4675 from That-Khé, Tonkin <bold>F</bold><italic><tp:taxon-name><tp:taxon-name-part taxon-name-part-type="genus" reg="Tortaxis">Tortaxis</tp:taxon-name-part><tp:taxon-name-part taxon-name-part-type="species" reg="pilsbryi">pilsbryi</tp:taxon-name-part></tp:taxon-name></italic>, syntype <named-content xmlns:xlink="http://www.w3.org/1999/xlink" content-type="dwc:institutional_code" xlink:title="Muséum National ďHistoire Naturelle, Paris" xlink:href="http://grbio.org/institution/museum-national-dhistoire-naturelle-2" xlink:type="simple">MNHN</named-content>-IM-2000-4678 from Bac-Khan et That-Khé <bold>G–I</bold><italic><tp:taxon-name><tp:taxon-name-part taxon-name-part-type="genus" reg="Tortaxis">Tortaxis</tp:taxon-name-part><tp:taxon-name-part taxon-name-part-type="species" reg="cylindrotis">cylindrotis</tp:taxon-name-part></tp:taxon-name></italic> sp. nov. <bold>G</bold> holotype <named-content xmlns:xlink="http://www.w3.org/1999/xlink" content-type="dwc:institutional_code" xlink:title="Chulalongkorn University, Museum of Zoology" xlink:href="http://grbio.org/institution/chulalongkorn-university-museum-natural-history" xlink:type="simple">CUMZ</named-content> 13078 from Taunggyi, Shan State, Myanmar with embryonic whorls and aperture <bold>H, I</bold> paratypes <named-content xmlns:xlink="http://www.w3.org/1999/xlink" content-type="dwc:institutional_code" xlink:title="Chulalongkorn University, Museum of Zoology" xlink:href="http://grbio.org/institution/chulalongkorn-university-museum-natural-history" xlink:type="simple">CUMZ</named-content> 13079 from the type locality <bold>H</bold> probably juvenile shell with 7 whorls and <bold>I</bold> adult shell. Photographs: P Bourguignon &amp; D Brabant (<bold>B, D–F</bold>).</p></caption><graphic xmlns:xlink="http://www.w3.org/1999/xlink" xlink:href="zookeys-1208-173_article-116083__-g016.jpg" position="float" orientation="portrait" xlink:type="simple" id="oo_1104514.jpg"><uri content-type="original_file" xlink:type="simple">https://binary.pensoft.net/fig/1104514</uri></graphic></fig></tp:treatment-sec><tp:treatment-sec sec-type="type locality" id="SECID0EJRGK"><title>Type locality.</title><p>Parpant area, Taunggyi City, Taunggyi District, Shan State, Myanmar (<named-content xmlns:xlink="http://www.w3.org/1999/xlink" content-type="dwc:verbatimCoordinates" xlink:type="simple"><named-content content-type="geo-json" specific-use="{&#34;type&#34;:&#34;Point&#34;,&#34;coordinates&#34;:[97.239972,20.251028]}" id="NCID0ESRGK" xlink:type="simple">20°15'3.7"N, 97°14'23.9"E</named-content></named-content>).</p></tp:treatment-sec><tp:treatment-sec sec-type="etymology" id="SECID0EXRGK"><title>Etymology.</title><p>The specific name <italic><tp:taxon-name><tp:taxon-name-part taxon-name-part-type="genus" reg="Tortaxis"/><tp:taxon-name-part taxon-name-part-type="species" reg="cylindropsis">cylindropsis</tp:taxon-name-part></tp:taxon-name></italic> is from the Latin word for cylinder, and the Greek suffix -<italic>opis</italic> means ‘having the appearance of or like’. It refers to the cylindrical shell shape of this species.</p></tp:treatment-sec><tp:treatment-sec sec-type="diagnosis" id="SECID0EJSGK"><title>Diagnosis.</title><p>Shell slender cylindrical, suture deeply impressed, spire distinctly turreted, protoconch rounded and smooth, subsequent whorls with fine growth lines and a distinct spiral fold on columellar margin.</p></tp:treatment-sec><tp:treatment-sec sec-type="description" id="SECID0EOSGK"><title>Description.</title><p>Shell (height 9.3–11.7 mm) slender cylindrical in shape,, translucent, whitish to pale yellowish colour, and with 8–9½ whorls. Apex rounded; protoconch ~ 2 whorls, rounded and with smooth surface; subsequent whorls with fine growth lines more distinct on last whorl. Spire high, grows evenly and is largely turreted; whorls flatly convex; last whorls slightly larger than preceding whorls; suture narrow, deep, and weakly crenulated. Aperture vertical, narrowly ovate, and elongate; peristome thin; columella straight; columellar margin slightly expanded with distinct spiral fold. Umbilicus closed.</p></tp:treatment-sec><tp:treatment-sec sec-type="distribution" id="SECID0ETSGK"><title>Distribution.</title><p>This species is known only from its type locality.</p></tp:treatment-sec><tp:treatment-sec sec-type="Differential diagnosis" id="SECID0EYSGK"><title>Differential diagnosis.</title><p>Comparing this new species with the Vietnamese species, <italic><tp:taxon-name><tp:taxon-name-part taxon-name-part-type="genus" reg="Tortaxis">T.</tp:taxon-name-part><tp:taxon-name-part taxon-name-part-type="species" reg="comaensis">comaensis</tp:taxon-name-part></tp:taxon-name></italic> Do, 2014 has a much larger and taller shell (height 56.1–66.4 mm), an attenuated spire, coarser sculptures, a broad aperture, and a thickened peristome, whereas this new species display a much smaller shell (height 9.3–11.7 mm), grows evenly and has a cylindrical spire, smooth shell surface, narrow aperture, and thin peristome (<xref ref-type="bibr" rid="B30">Do and Do 2014</xref>). <italic><tp:taxon-name><tp:taxon-name-part taxon-name-part-type="genus" reg="Tortaxis">Tortaxis</tp:taxon-name-part><tp:taxon-name-part taxon-name-part-type="species" reg="erectus">erectus</tp:taxon-name-part></tp:taxon-name></italic> (Benson, 1842) has a less turreted shell, wide and flatly convex whorls, and a shallow suture (Fig. <xref ref-type="fig" rid="F16">16A</xref>), while <italic><tp:taxon-name><tp:taxon-name-part taxon-name-part-type="genus" reg="Tortaxis">T.</tp:taxon-name-part><tp:taxon-name-part taxon-name-part-type="species" reg="cylindropsis">cylindropsis</tp:taxon-name-part></tp:taxon-name></italic> sp. nov. has a distinctly turreted, slender shell with narrow and convex whorls, and a deep suture. <italic><tp:taxon-name><tp:taxon-name-part taxon-name-part-type="genus" reg="Tortaxis">Tortaxis</tp:taxon-name-part><tp:taxon-name-part taxon-name-part-type="species" reg="elongatissimus">elongatissimus</tp:taxon-name-part></tp:taxon-name></italic> Bavay &amp; Dautzenberg, 1909 possesses a more elongated shell with stronger radial ribs and a more attenuated spire (Fig. <xref ref-type="fig" rid="F16">16B</xref>) than this new species. <italic><tp:taxon-name><tp:taxon-name-part taxon-name-part-type="genus" reg="Tortaxis">Tortaxis</tp:taxon-name-part><tp:taxon-name-part taxon-name-part-type="species" reg="lubricus">lubricus</tp:taxon-name-part></tp:taxon-name></italic> Pilsbry, 1906 has a broad last whorl, attenuated spire, wider aperture, and shallow suture (Fig. <xref ref-type="fig" rid="F16">16C</xref>); in contrast, the shell of <italic><tp:taxon-name><tp:taxon-name-part taxon-name-part-type="genus" reg="Tortaxis">T.</tp:taxon-name-part><tp:taxon-name-part taxon-name-part-type="species" reg="cylindropsis">cylindropsis</tp:taxon-name-part></tp:taxon-name></italic> sp. nov. presents narrowly and even whorls, cylindrical, slender, and turreted spire, narrow aperture, and deep suture. <italic><tp:taxon-name><tp:taxon-name-part taxon-name-part-type="genus" reg="Tortaxis">Tortaxis</tp:taxon-name-part><tp:taxon-name-part taxon-name-part-type="species" reg="papillosa">papillosa</tp:taxon-name-part></tp:taxon-name></italic> Dautzenberg &amp; Fischer, 1908 shows a broad shell with an attenuated spire, rounded embryonic whorls, flatter whorls, and a shallow suture (Fig. <xref ref-type="fig" rid="F16">16D</xref>), whereas <italic><tp:taxon-name><tp:taxon-name-part taxon-name-part-type="genus" reg="Tortaxis">T.</tp:taxon-name-part><tp:taxon-name-part taxon-name-part-type="species" reg="cylindropsis">cylindropsis</tp:taxon-name-part></tp:taxon-name></italic> sp. nov. has a slender shell, with cylindrical spire, convex whorls, and deeper suture. <italic><tp:taxon-name><tp:taxon-name-part taxon-name-part-type="genus" reg="Tortaxis">Tortaxis</tp:taxon-name-part><tp:taxon-name-part taxon-name-part-type="species" reg="permira">permira</tp:taxon-name-part></tp:taxon-name></italic> (Ancey in Bavay &amp; Dautzenberg, 1904) and <italic><tp:taxon-name><tp:taxon-name-part taxon-name-part-type="genus" reg="Tortaxis">T.</tp:taxon-name-part><tp:taxon-name-part taxon-name-part-type="species" reg="pilsbryi">pilsbryi</tp:taxon-name-part></tp:taxon-name></italic> (Ancey in Bavay &amp; Dautzenberg, 1904) have a wider shell, with a shallower suture, gradually attenuated spire, and an aperture wider than that of <italic><tp:taxon-name><tp:taxon-name-part taxon-name-part-type="genus" reg="Tortaxis">T.</tp:taxon-name-part><tp:taxon-name-part taxon-name-part-type="species" reg="cylindropsis">cylindropsis</tp:taxon-name-part></tp:taxon-name></italic> sp. nov. (Fig. <xref ref-type="fig" rid="F16">16E, F</xref>).</p></tp:treatment-sec><tp:treatment-sec sec-type="remarks" id="SECID0EPXGK"><title>Remarks.</title><p>This genus is reported for the first time in Myanmar, and the present finding expands the distribution range of the genus from China, Vietnam, Laos, and Thailand to include Myanmar.</p></tp:treatment-sec><tp:treatment-sec><!--Section generated to contain objects referenced in tp:taxon-treatment.--><table-wrap id="T1" position="float" orientation="portrait"><label>Table 1.</label><caption><p>Shell measurements of subulinid species examined in this study. <abbrev xmlns:xlink="http://www.w3.org/1999/xlink" xlink:title="shell height" id="ABBRID0EXEAE" xlink:type="simple">SH</abbrev>: shell height; <abbrev xmlns:xlink="http://www.w3.org/1999/xlink" xlink:title="shell width" id="ABBRID0E2EAE" xlink:type="simple">SW</abbrev>: shell width. The localities numbers are indicated in Fig. <xref ref-type="fig" rid="F1">1</xref>.</p></caption><table id="TID0EWUCK" rules="all"><tbody><tr><th rowspan="2" colspan="1">Species, locality no., and <named-content xmlns:xlink="http://www.w3.org/1999/xlink" content-type="dwc:institutional_code" xlink:title="Chulalongkorn University, Museum of Zoology" xlink:href="http://grbio.org/institution/chulalongkorn-university-museum-natural-history" xlink:type="simple">CUMZ</named-content> no.</th><th rowspan="2" colspan="1">No. of specimens</th><th rowspan="1" colspan="2">Ranges, mean ± S.D. in mm</th><th rowspan="2" colspan="1"><abbrev xmlns:xlink="http://www.w3.org/1999/xlink" xlink:title="shell height" id="ABBRID0E2FAE" xlink:type="simple">SH</abbrev>/<abbrev xmlns:xlink="http://www.w3.org/1999/xlink" xlink:title="shell width" id="ABBRID0E6FAE" xlink:type="simple">SW</abbrev> ratio</th><th rowspan="2" colspan="1">No. of whorls</th></tr><tr><th rowspan="1" colspan="1">Shell height</th><th rowspan="1" colspan="1">Shell width</th></tr><tr><td rowspan="1" colspan="6">
                  <italic>
                    <tp:taxon-name><tp:taxon-name-part taxon-name-part-type="genus" reg="Allopeas">Allopeas</tp:taxon-name-part><tp:taxon-name-part taxon-name-part-type="species" reg="gracile">gracile</tp:taxon-name-part></tp:taxon-name>
                  </italic>
                </td></tr><tr><td rowspan="1" colspan="1">1. Pyinyaung Village, Meiktila, Mandalay (13066)</td><td rowspan="1" colspan="1">8</td><td rowspan="1" colspan="1">9.8–12.1 10.76 ± 0.92</td><td rowspan="1" colspan="1">2.9–3.3 3.08 ± 0.169</td><td rowspan="1" colspan="1">3.37–3.78 3.48 ± 0.17</td><td rowspan="1" colspan="1">7½–8</td></tr><tr><td rowspan="1" colspan="6">
                  <italic>
                    <tp:taxon-name><tp:taxon-name-part taxon-name-part-type="genus" reg="Glessula">Glessula</tp:taxon-name-part><tp:taxon-name-part taxon-name-part-type="species" reg="blanfordiana">blanfordiana</tp:taxon-name-part></tp:taxon-name>
                  </italic>
                </td></tr><tr><td rowspan="1" colspan="1">2. Aik Kham Cave, Taunggyi, Shan (13067)</td><td rowspan="1" colspan="1">3</td><td rowspan="1" colspan="1">7.7–8.6 8.16 ± 0.47</td><td rowspan="1" colspan="1">3.7–3.9 3.81 ± 0.08</td><td rowspan="1" colspan="1">2.05–2.26 2.141 ± 0.10</td><td rowspan="1" colspan="1">6–6½</td></tr><tr><td rowspan="1" colspan="6">
                  <italic>
                    <tp:taxon-name><tp:taxon-name-part taxon-name-part-type="genus" reg="Glessula">Glessula</tp:taxon-name-part><tp:taxon-name-part taxon-name-part-type="species" reg="feddeni">feddeni</tp:taxon-name-part></tp:taxon-name>
                  </italic>
                </td></tr><tr><td rowspan="1" colspan="1">1. Pyinyaung Village, Meiktila, Mandalay (13068)</td><td rowspan="1" colspan="1">8</td><td rowspan="1" colspan="1">7.8–10.8 9.72 ± 1.14</td><td rowspan="1" colspan="1">4.0–4.8 4.47 ± 0.33</td><td rowspan="1" colspan="1">1.95–2.25 2.16 ± 0.11</td><td rowspan="1" colspan="1">6½ –7</td></tr><tr><td rowspan="1" colspan="6">
                  <italic>
                    <tp:taxon-name><tp:taxon-name-part taxon-name-part-type="genus" reg="Glessula">Glessula</tp:taxon-name-part><tp:taxon-name-part taxon-name-part-type="species" reg="gemma">gemma</tp:taxon-name-part></tp:taxon-name>
                  </italic>
                </td></tr><tr><td rowspan="1" colspan="1">3. Montawa Cave, Taunggyi, Shan (13069)</td><td rowspan="1" colspan="1">5</td><td rowspan="1" colspan="1">8.7–9.2 8.99 ± 0.28</td><td rowspan="1" colspan="1">3.4–3.9 3.61 ± 0.22</td><td rowspan="1" colspan="1">2.37–2.58 2.49 ± 0.09</td><td rowspan="1" colspan="1">6½–7</td></tr><tr><td rowspan="1" colspan="6">
                  <italic>
                    <tp:taxon-name><tp:taxon-name-part taxon-name-part-type="genus" reg="Glessula">Glessula</tp:taxon-name-part><tp:taxon-name-part taxon-name-part-type="species" reg="latestriata">latestriata</tp:taxon-name-part></tp:taxon-name>
                  </italic>
                </td></tr><tr><td rowspan="1" colspan="1">4. Thale Cumon Temple, Kalaw City, Shan (13070)</td><td rowspan="2" colspan="1">4</td><td rowspan="1" colspan="1">8.4–10.8</td><td rowspan="1" colspan="1">4.0–4.7</td><td rowspan="1" colspan="1">1.86–2.31</td><td rowspan="2" colspan="1">6½–7</td></tr><tr><td rowspan="1" colspan="1">5. Ywangan Village, near Lin Way Monastery, Kalaw, Shan (13071)</td><td rowspan="1" colspan="1">9.22 ± 1.14</td><td rowspan="1" colspan="1">4.51 ± 0.18</td><td rowspan="1" colspan="1">2.04 ± 0.23</td></tr><tr><td rowspan="1" colspan="6"><italic><tp:taxon-name><tp:taxon-name-part taxon-name-part-type="genus" reg="Glessula">Glessula</tp:taxon-name-part><tp:taxon-name-part taxon-name-part-type="species" reg="mandalayensis">mandalayensis</tp:taxon-name-part></tp:taxon-name></italic> sp. nov.</td></tr><tr><td rowspan="1" colspan="1">1. Pyinyaung Village, Meiktila, Mandalay (13072, 13073)</td><td rowspan="1" colspan="1">30</td><td rowspan="1" colspan="1">13.3–16.0 14.32 ± 0.72</td><td rowspan="1" colspan="1">6.7–7.8 7.19 ± 0.30</td><td rowspan="1" colspan="1">1.87–2.12 1.99 ± 00.07</td><td rowspan="1" colspan="1">6–7</td></tr><tr><td rowspan="1" colspan="6">
                  <italic>
                    <tp:taxon-name><tp:taxon-name-part taxon-name-part-type="genus" reg="Opeas">Opeas</tp:taxon-name-part><tp:taxon-name-part taxon-name-part-type="species" reg="filiforme">filiforme</tp:taxon-name-part></tp:taxon-name>
                  </italic>
                </td></tr><tr><td rowspan="1" colspan="1">6. Phra (Buddha) Cave, Tanintharyi (13074)</td><td rowspan="1" colspan="1">15</td><td rowspan="1" colspan="1">8.1–11.2 9.51 ± 1.00</td><td rowspan="1" colspan="1">2.4–3.4 2.82 ± 0.30</td><td rowspan="1" colspan="1">3.32–3.49 3.37 ± 0.05</td><td rowspan="1" colspan="1">7½–8</td></tr><tr><td rowspan="1" colspan="6">
                  <italic>
                    <tp:taxon-name><tp:taxon-name-part taxon-name-part-type="genus" reg="Paropeas">Paropeas</tp:taxon-name-part><tp:taxon-name-part taxon-name-part-type="species" reg="turricula">turricula</tp:taxon-name-part></tp:taxon-name>
                  </italic>
                </td></tr><tr><td rowspan="1" colspan="1">6. Phra (Buddha) Cave, Tanintharyi (13075)</td><td rowspan="2" colspan="1">3</td><td rowspan="1" colspan="1">11.7–15.0</td><td rowspan="1" colspan="1">3.00–3.90</td><td rowspan="1" colspan="1">3.78–3.9</td><td rowspan="2" colspan="1">8, 8½</td></tr><tr><td rowspan="1" colspan="1">7. Lampane Village, Tanintharyi (13076)</td><td rowspan="1" colspan="1">13.00 ± 1.72</td><td rowspan="1" colspan="1">3.4 ± 0.45</td><td rowspan="1" colspan="1">3.84 ± 0.58</td></tr><tr><td rowspan="1" colspan="6">
                  <italic>
                    <tp:taxon-name><tp:taxon-name-part taxon-name-part-type="genus" reg="Paropeas">Paropeas</tp:taxon-name-part><tp:taxon-name-part taxon-name-part-type="species" reg="walkeri">walkeri</tp:taxon-name-part></tp:taxon-name>
                  </italic>
                </td></tr><tr><td rowspan="1" colspan="1">2. Aik Kham Cave, Taunggyi, Shan (13077)</td><td rowspan="2" colspan="1">5</td><td rowspan="1" colspan="1">8.4–15.3</td><td rowspan="1" colspan="1">3.3–3.8</td><td rowspan="1" colspan="1">2.54–4.02</td><td rowspan="2" colspan="1">8–8½</td></tr><tr><td rowspan="1" colspan="1">5. Ywangan Village, near Lin Way Monastery, Kalaw, Shan (13078)</td><td rowspan="1" colspan="1">12.65 ± 1.76</td><td rowspan="1" colspan="1">3.54 ± 0.22</td><td rowspan="1" colspan="1">3.54± 0.56</td></tr><tr><td rowspan="1" colspan="6"><italic><tp:taxon-name><tp:taxon-name-part taxon-name-part-type="genus" reg="Tortaxis">Tortaxis</tp:taxon-name-part><tp:taxon-name-part taxon-name-part-type="species" reg="cylindropsis">cylindropsis</tp:taxon-name-part></tp:taxon-name></italic> sp. nov.</td></tr><tr><td rowspan="1" colspan="1">8. Parpant area, Taunggyi, Shan (13079, 13080)</td><td rowspan="1" colspan="1">35</td><td rowspan="1" colspan="1">9.3–11.7 10.29 ± 1.06</td><td rowspan="1" colspan="1">2.1–2.5 2.27± 0.16</td><td rowspan="1" colspan="1">4.11–5.00 4.53 ± 0.39</td><td rowspan="1" colspan="1">8–9½</td></tr><tr><td rowspan="1" colspan="6">
                  <italic>
                    <tp:taxon-name><tp:taxon-name-part taxon-name-part-type="genus" reg="Zootecus">Zootecus</tp:taxon-name-part><tp:taxon-name-part taxon-name-part-type="species" reg="pullus">pullus</tp:taxon-name-part></tp:taxon-name>
                  </italic>
                </td></tr><tr><td rowspan="1" colspan="1">9. Dhammayazaka Pagoda, Bagan, Mandalay (13081, 13082)</td><td rowspan="1" colspan="1">90</td><td rowspan="1" colspan="1">11.2–13.3 11.99 ± 0.75</td><td rowspan="1" colspan="1">4.3–4.8 4.55 ± 0.16</td><td rowspan="1" colspan="1">2.48–2.80 2.63 ±0.14</td><td rowspan="1" colspan="1">8–9½</td></tr></tbody></table></table-wrap><fig id="F1" position="float" orientation="portrait"><object-id xmlns:xlink="http://www.w3.org/1999/xlink" content-type="doi" xlink:type="simple">10.3897/zookeys.1208.116083.figure1</object-id><object-id xmlns:xlink="http://www.w3.org/1999/xlink" content-type="arpha" xlink:type="simple">B78C8B67-1684-5FA3-97A1-DA7B3789E135</object-id><label>Figure 1.</label><caption><p>Approximate collecting localities of the subulinids from Myanmar examined in this study (right), inset figure (upper right) indicates the collecting site from Shan State, and living snails (lower right) of <italic><tp:taxon-name><tp:taxon-name-part taxon-name-part-type="genus" reg="Glessula">Glessula</tp:taxon-name-part><tp:taxon-name-part taxon-name-part-type="species" reg="mandalayensis">mandalayensis</tp:taxon-name-part></tp:taxon-name></italic> sp. nov., paratype <abbrev xmlns:xlink="http://www.w3.org/1999/xlink" content-type="institution" xlink:title="Chulalongkorn University, Museum of Zoology" id="ABBRID0ESBAE" xlink:type="simple">CUMZ</abbrev> 13073 from Pyinyaung Village, Mandalay Region, Myanmar (<abbrev xmlns:xlink="http://www.w3.org/1999/xlink" xlink:title="shell height" id="ABBRID0EXBAE" xlink:type="simple">SH</abbrev> ~ 14 mm). The numbers correspond to localities listed in Table <xref ref-type="table" rid="T1">1</xref>.</p></caption><graphic xmlns:xlink="http://www.w3.org/1999/xlink" xlink:href="zookeys-1208-173_article-116083__-g001.jpg" position="float" orientation="portrait" xlink:type="simple" id="oo_1104499.jpg"><uri content-type="original_file" xlink:type="simple">https://binary.pensoft.net/fig/1104499</uri></graphic></fig></tp:treatment-sec><ref-list><ref id="B30"><mixed-citation xmlns:xlink="http://www.w3.org/1999/xlink" xlink:type="simple"><person-group><name name-style="western"><surname>Do</surname><given-names>DS</given-names></name><name name-style="western"><surname>Do</surname><given-names>VN</given-names></name></person-group> (<year>2014</year>) <article-title>The land snail family <tp:taxon-name><tp:taxon-name-part taxon-name-part-type="family">Subulinidae</tp:taxon-name-part></tp:taxon-name> (<tp:taxon-name><tp:taxon-name-part taxon-name-part-type="class">Gastropoda</tp:taxon-name-part></tp:taxon-name>: <tp:taxon-name><tp:taxon-name-part taxon-name-part-type="infraclass">Pulmonata</tp:taxon-name-part></tp:taxon-name>) from Sonla, Vietnam, with description of two new species.</article-title><source>Tapchi Sinh Hoc</source><volume>36</volume>(<issue>11</issue>): <fpage>451</fpage>–<lpage>459</lpage>. <ext-link xlink:href="10.15625/0866-7160/v36n4.6174" ext-link-type="doi" xlink:type="simple">https://doi.org/10.15625/0866-7160/v36n4.6174</ext-link></mixed-citation></ref></ref-list></tp:taxon-treatment>
