# Supplementary material for: ﻿Contributions on a small collection of the former Subulinidae Fischer & Crosse, 1877 (Eupulmonata, Achatinoidea) with catalogue of the Glessula and Rishetia species recorded from Myanmar
Source: Zookeys. 2024 Jul 30;1208:173–239. doi: 10.3897/zookeys.1208.116083 (PMC11303849; doi:10.3897/zookeys.1208.116083)
Supplement: XML Treatment for Zootecus [file zookeys.1208.116083-treatment47.xml]

<!DOCTYPE tp:taxon-treatment
  PUBLIC "-//TaxonX//DTD Taxonomic Treatment Publishing DTD v0 20100105//EN" "tax-treatment-NSO.dtd">
<tp:taxon-treatment xmlns:tp="http://www.plazi.org/taxpub"><tp:treatment-meta><kwd-group><label>Taxon classification</label><kwd>
              <named-content content-type="kingdom">Animalia</named-content>
            </kwd><kwd>
              <named-content content-type="order">Stylommatophora</named-content>
            </kwd><kwd>
              <named-content content-type="family">Subulinidae</named-content>
            </kwd></kwd-group><mixed-citation publication-type="journal"><person-group><name><surname>Man</surname><given-names>Nem Sian</given-names></name><name><surname>Ablett</surname><given-names>Jonathan D.</given-names></name><name><surname>Lwin</surname><given-names>Ngwe</given-names></name><name><surname>Sutcharit</surname><given-names>Chirasak</given-names></name><name><surname>Panha</surname><given-names>Somsak</given-names></name></person-group><article-title>﻿Contributions on a small collection of the former <tp:taxon-name><tp:taxon-name-part taxon-name-part-type="family">Subulinidae</tp:taxon-name-part></tp:taxon-name> Fischer &amp; Crosse, 1877 (<tp:taxon-name><tp:taxon-name-part taxon-name-part-type="suborder">Eupulmonata</tp:taxon-name-part></tp:taxon-name>, <tp:taxon-name><tp:taxon-name-part taxon-name-part-type="superfamily">Achatinoidea</tp:taxon-name-part></tp:taxon-name>) with catalogue of the <italic><tp:taxon-name><tp:taxon-name-part taxon-name-part-type="genus" reg="Glessula">Glessula</tp:taxon-name-part></tp:taxon-name></italic> and <italic><tp:taxon-name><tp:taxon-name-part taxon-name-part-type="genus" reg="Rishetia">Rishetia</tp:taxon-name-part></tp:taxon-name></italic> species recorded from Myanmar</article-title><source>Zookeys</source><day>30</day><month>07</month><year>2024</year><volume>1208</volume><fpage>173</fpage><lpage>239</lpage><pub-id pub-id-type="doi">10.3897/zookeys.1208.116083</pub-id></mixed-citation></tp:treatment-meta><tp:nomenclature><label>﻿﻿Genus</label><tp:taxon-name>
            <object-id xmlns:xlink="http://www.w3.org/1999/xlink" content-type="arpha" xlink:type="simple">8CF20C90-4FC9-5BF2-AA87-C2E579930A3A</object-id>
            <tp:taxon-name-part taxon-name-part-type="genus" reg="Zootecus">Zootecus</tp:taxon-name-part>
          </tp:taxon-name><tp:taxon-authority>Westerlund, 1887</tp:taxon-authority><tp:nomenclature-citation-list><tp:nomenclature-citation><tp:taxon-name>
                <tp:taxon-name-part taxon-name-part-type="genus" reg="Zootecus">Zootecus</tp:taxon-name-part>
              </tp:taxon-name><comment>Westerlund, 1887: 75. Kobelt 1902: 1022, 1032. <xref ref-type="bibr" rid="B116">von Martens 1895</xref>: 103. <xref ref-type="bibr" rid="B86">Pilsbry 1906</xref>: 104. <xref ref-type="bibr" rid="B42">Gude 1914</xref>: 366. <xref ref-type="bibr" rid="B124">Zilch 1959</xref>: 355. <xref ref-type="bibr" rid="B95">Schileyko 1999</xref>: 519, fig. 678. <xref ref-type="bibr" rid="B66">Neubert 2003</xref>: 154.</comment></tp:nomenclature-citation><tp:nomenclature-citation><tp:taxon-name>
                <tp:taxon-name-part taxon-name-part-type="genus" reg="Obeliscella">Obeliscella</tp:taxon-name-part>
              </tp:taxon-name><comment>—Jousseaume, 1889: 359.</comment></tp:nomenclature-citation><tp:nomenclature-citation><tp:taxon-name>
                <tp:taxon-name-part taxon-name-part-type="genus" reg="Chilogymnus">Chilogymnus</tp:taxon-name-part>
              </tp:taxon-name><comment>—Jousseaume, 1894: 289.</comment></tp:nomenclature-citation></tp:nomenclature-citation-list></tp:nomenclature><tp:treatment-sec sec-type="type species" id="SECID0EJ1GK"><title>Type species.</title><p><italic><tp:taxon-name><tp:taxon-name-part taxon-name-part-type="genus" reg="Pupa">Pupa</tp:taxon-name-part><tp:taxon-name-part taxon-name-part-type="species" reg="insularis">insularis</tp:taxon-name-part></tp:taxon-name></italic> Ehrenberg, 1831, subsequent designation by Kobelt (1902: 1022).</p></tp:treatment-sec><tp:treatment-sec sec-type="diagnosis" id="SECID0E11GK"><title>Diagnosis.</title><p>Shell pupiform; spire high, broad, cylindrical, and apex pointed; embryonic whorls smooth surface; subsequent whorls with irregularly dense, fine, coarse, or weak radial striations. Aperture oblique, broad, and oblong or rounded; columella straight. Penis long slender tube, and with slightly thickened wall and conical at base; vagina very much larger and muscularly thicker than male organ.</p></tp:treatment-sec><tp:treatment-sec sec-type="remarks" id="SECID0E61GK"><title>Remarks.</title><p><italic><tp:taxon-name><tp:taxon-name-part taxon-name-part-type="genus" reg="Zootecus">Zootecus</tp:taxon-name-part></tp:taxon-name></italic> can be distinctly distinguished from all subulinid taxa in Myanmar by its pupiform shell, broad spire, straight columella, thickened whitish peristome, and irregular coarse striations (Table <xref ref-type="table" rid="T2">2</xref>).</p><p>The genus is distributed from the Cabo Verde Islands and the Sahara, extending eastwards to Arabia, Socotra Island, India, and Southeast Asia (<xref ref-type="bibr" rid="B42">Gude 1914</xref>; <xref ref-type="bibr" rid="B99">Solem 1966</xref>; <xref ref-type="bibr" rid="B95">Schileyko 1999</xref>; <xref ref-type="bibr" rid="B66">Neubert 2003</xref>). Currently, the genus consists of nine species, and two are known from Myanmar (<xref ref-type="bibr" rid="B42">Gude 1914</xref>; <xref ref-type="bibr" rid="B61">MolluscaBase 2023</xref>).</p></tp:treatment-sec><tp:treatment-sec><!--Section generated to contain objects referenced in tp:taxon-treatment.--><table-wrap id="T2" position="float" orientation="portrait"><label>Table 2.</label><caption><p>Comparison of shell morphology among subulinid genera recorded in Myanmar. The superscript numbers are references; <sup>1</sup> = <xref ref-type="bibr" rid="B86">Pilsbry (1906)</xref>, <sup>2</sup> = <xref ref-type="bibr" rid="B42">Gude (1914)</xref>, <sup>3</sup> = <xref ref-type="bibr" rid="B39">Godwin-Austen (1920)</xref>, <sup>4</sup> = <xref ref-type="bibr" rid="B65">Naggs (1994)</xref>, <sup>5</sup> = <xref ref-type="bibr" rid="B95">Schileyko (1999)</xref>, and <sup>6</sup> = <xref ref-type="bibr" rid="B24">Budha et al. (2017)</xref>.</p></caption><table id="TID0ESFDK" rules="all"><tbody><tr><th rowspan="2" colspan="1">Genus (type species)</th><th rowspan="2" colspan="1">Shell shape</th><th rowspan="2" colspan="1">Spire</th><th rowspan="1" colspan="2">Sculpture</th><th rowspan="2" colspan="1">Aperture shape</th><th rowspan="2" colspan="1">Columella</th></tr><tr><th rowspan="1" colspan="1">Embryonic whorl</th><th rowspan="1" colspan="1">Spire whorl</th></tr><tr><td rowspan="1" colspan="1">
                    <bold><italic><tp:taxon-name><tp:taxon-name-part taxon-name-part-type="genus" reg="Allopeas">Allopeas</tp:taxon-name-part></tp:taxon-name></italic> (<italic><tp:taxon-name><tp:taxon-name-part taxon-name-part-type="genus" reg="Allopeas"/><tp:taxon-name-part taxon-name-part-type="subgenus" reg="Bulimus">Bulimus</tp:taxon-name-part><tp:taxon-name-part taxon-name-part-type="species" reg="gracilis">gracilis</tp:taxon-name-part></tp:taxon-name></italic> Hutton, 1834)<sup>5</sup></bold>
                  </td><td rowspan="1" colspan="1">slender conical</td><td rowspan="1" colspan="1">high and gradually attenuated</td><td rowspan="1" colspan="1">smooth</td><td rowspan="1" colspan="1">striations</td><td rowspan="1" colspan="1">vertically broad; oblong</td><td rowspan="1" colspan="1">straight</td></tr><tr><td rowspan="1" colspan="1">
                    <bold><italic><tp:taxon-name><tp:taxon-name-part taxon-name-part-type="genus" reg="Bacillum">Bacillum</tp:taxon-name-part></tp:taxon-name></italic> (<italic><tp:taxon-name><tp:taxon-name-part taxon-name-part-type="genus" reg="Bacillum"/><tp:taxon-name-part taxon-name-part-type="subgenus" reg="Achatina">Achatina</tp:taxon-name-part><tp:taxon-name-part taxon-name-part-type="species" reg="cassiaca">cassiaca</tp:taxon-name-part></tp:taxon-name></italic> Reeve, 1849)<sup>1</sup></bold>
                  </td><td rowspan="1" colspan="1">slender conical</td><td rowspan="1" colspan="1">high, turreted, and gradually attenuated</td><td rowspan="1" colspan="1">striations</td><td rowspan="1" colspan="1">obliqued striations or ribs</td><td rowspan="1" colspan="1">obliquely narrow; ovate</td><td rowspan="1" colspan="1">concave and truncated</td></tr><tr><td rowspan="1" colspan="1">
                    <bold><italic><tp:taxon-name><tp:taxon-name-part taxon-name-part-type="genus" reg="Curvella">Curvella</tp:taxon-name-part></tp:taxon-name></italic> (<italic><tp:taxon-name><tp:taxon-name-part taxon-name-part-type="genus" reg="Curvella"/><tp:taxon-name-part taxon-name-part-type="subgenus" reg="Curvella">Curvella</tp:taxon-name-part><tp:taxon-name-part taxon-name-part-type="species" reg="sulcata">sulcata</tp:taxon-name-part></tp:taxon-name></italic> Chaper, 1885)<sup>1,5</sup></bold>
                  </td><td rowspan="1" colspan="1">oblong-conical</td><td rowspan="1" colspan="1">low or high conical and rapidly attenuated</td><td rowspan="1" colspan="1">smooth</td><td rowspan="1" colspan="1">equally or irregularly spaced striations or ribs</td><td rowspan="1" colspan="1">vertically broad; ovate; oblong</td><td rowspan="1" colspan="1">straight</td></tr><tr><td rowspan="1" colspan="1">
                    <bold><italic><tp:taxon-name><tp:taxon-name-part taxon-name-part-type="genus" reg="Glessula">Glessula</tp:taxon-name-part></tp:taxon-name></italic> (<italic><tp:taxon-name><tp:taxon-name-part taxon-name-part-type="genus" reg="Glessula"/><tp:taxon-name-part taxon-name-part-type="subgenus" reg="Achatina">Achatina</tp:taxon-name-part><tp:taxon-name-part taxon-name-part-type="species" reg="gemma">gemma</tp:taxon-name-part></tp:taxon-name></italic> Reeve, 1850)<sup>3,6</sup></bold>
                  </td><td rowspan="1" colspan="1">ovate-conical</td><td rowspan="1" colspan="1">low conical, and gradually attenuated</td><td rowspan="1" colspan="1">smooth or striations</td><td rowspan="1" colspan="1">equally spaced of striations; grooves; radial ribs</td><td rowspan="1" colspan="1">obliquely narrow or broad; ovate</td><td rowspan="1" colspan="1">concave and truncated</td></tr><tr><td rowspan="1" colspan="1">
                    <bold><italic><tp:taxon-name><tp:taxon-name-part taxon-name-part-type="genus" reg="Rishetia">Rishetia</tp:taxon-name-part></tp:taxon-name></italic> (<italic><tp:taxon-name><tp:taxon-name-part taxon-name-part-type="genus" reg="Rishetia"/><tp:taxon-name-part taxon-name-part-type="subgenus" reg="Achatina">Achatina</tp:taxon-name-part><tp:taxon-name-part taxon-name-part-type="species" reg="tenuispira">tenuispira</tp:taxon-name-part></tp:taxon-name></italic> Benson, 1836)<sup>3,6</sup></bold>
                  </td><td rowspan="1" colspan="1">slender conical</td><td rowspan="1" colspan="1">high, turreted, and gradually attenuated</td><td rowspan="1" colspan="1">smooth or striations</td><td rowspan="1" colspan="1">equally or irregularly spaced striations or ribs</td><td rowspan="1" colspan="1">obliquely, narrow; ovate</td><td rowspan="1" colspan="1">concave and truncated</td></tr><tr><td rowspan="1" colspan="1">
                    <bold><italic><tp:taxon-name><tp:taxon-name-part taxon-name-part-type="genus" reg="Opeas">Opeas</tp:taxon-name-part></tp:taxon-name></italic> (<italic><tp:taxon-name><tp:taxon-name-part taxon-name-part-type="genus" reg="Opeas"/><tp:taxon-name-part taxon-name-part-type="subgenus" reg="Helix">Helix</tp:taxon-name-part><tp:taxon-name-part taxon-name-part-type="species" reg="goodallii">goodallii</tp:taxon-name-part></tp:taxon-name></italic> Miller, 1822)<sup>1,5</sup></bold>
                  </td><td rowspan="1" colspan="1">slender conical</td><td rowspan="1" colspan="1">low or high, turreted, and gradually attenuated</td><td rowspan="1" colspan="1">smooth</td><td rowspan="1" colspan="1">smooth; fine striations and growth lines</td><td rowspan="1" colspan="1">vertically narrow; oblong</td><td rowspan="1" colspan="1">concave or straight</td></tr><tr><td rowspan="1" colspan="1">
                    <bold><italic><tp:taxon-name><tp:taxon-name-part taxon-name-part-type="genus" reg="Paropeas">Paropeas</tp:taxon-name-part></tp:taxon-name></italic> (<italic><tp:taxon-name><tp:taxon-name-part taxon-name-part-type="genus" reg="Paropeas"/><tp:taxon-name-part taxon-name-part-type="subgenus" reg="Bulimus">Bulimus</tp:taxon-name-part><tp:taxon-name-part taxon-name-part-type="species" reg="acutissimus">acutissimus</tp:taxon-name-part></tp:taxon-name></italic> Mousson, 1857)<sup>1,2,4</sup></bold>
                  </td><td rowspan="1" colspan="1">slender conical</td><td rowspan="1" colspan="1">high, turreted, and gradually attenuated</td><td rowspan="1" colspan="1">striations</td><td rowspan="1" colspan="1">irregular, dense, fine or coarse striations</td><td rowspan="1" colspan="1">obliquely narrow or broad; ovate</td><td rowspan="1" colspan="1">concave or straight</td></tr><tr><td rowspan="1" colspan="1">
                    <bold><italic><tp:taxon-name><tp:taxon-name-part taxon-name-part-type="genus" reg="Tortaxis">Tortaxis</tp:taxon-name-part></tp:taxon-name></italic> (<italic><tp:taxon-name><tp:taxon-name-part taxon-name-part-type="genus" reg="Tortaxis"/><tp:taxon-name-part taxon-name-part-type="subgenus" reg="Achatina">Achatina</tp:taxon-name-part><tp:taxon-name-part taxon-name-part-type="species" reg="erecta">erecta</tp:taxon-name-part></tp:taxon-name></italic> Benson, 1842)<sup>1</sup></bold>
                  </td><td rowspan="1" colspan="1">cylindrical to slender conical</td><td rowspan="1" colspan="1">high, mostly turreted, narrowly or cylindrically attenuated</td><td rowspan="1" colspan="1">smooth</td><td rowspan="1" colspan="1">striations and growth lines</td><td rowspan="1" colspan="1">vertically narrow; oblong</td><td rowspan="1" colspan="1">concave or straight and with spiral fold below</td></tr><tr><td rowspan="1" colspan="1">
                    <bold><italic><tp:taxon-name><tp:taxon-name-part taxon-name-part-type="genus" reg="Zootecus">Zootecus</tp:taxon-name-part></tp:taxon-name></italic> (<italic><tp:taxon-name><tp:taxon-name-part taxon-name-part-type="genus" reg="Zootecus"/><tp:taxon-name-part taxon-name-part-type="subgenus" reg="Pupa">Pupa</tp:taxon-name-part><tp:taxon-name-part taxon-name-part-type="species" reg="insularis">insularis</tp:taxon-name-part></tp:taxon-name></italic> Ehrenberg, 1831)<sup>5</sup></bold>
                  </td><td rowspan="1" colspan="1">pupiform</td><td rowspan="1" colspan="1">high, broad, and cylindrical</td><td rowspan="1" colspan="1">smooth</td><td rowspan="1" colspan="1">irregular, dense, fine or coarse striations</td><td rowspan="1" colspan="1">obliquely broad; oblong; rounded</td><td rowspan="1" colspan="1">straight</td></tr></tbody></table></table-wrap></tp:treatment-sec><ref-list><ref id="B116"><mixed-citation xmlns:xlink="http://www.w3.org/1999/xlink" xlink:type="simple"><person-group><name name-style="western"><surname>von Martens</surname><given-names>E</given-names></name></person-group> (<year>1895</year>) <article-title>Die gattung <italic><tp:taxon-name><tp:taxon-name-part taxon-name-part-type="genus">Cylindrus</tp:taxon-name-part></tp:taxon-name></italic> Fitz.</article-title><source>Archiv für Naturgeschichte</source><volume>61</volume>(<issue>1</issue>): <fpage>103</fpage>–<lpage>108</lpage>. <ext-link xlink:href="https://www.biodiversitylibrary.org/item/47791" ext-link-type="uri" xlink:type="simple">https://www.biodiversitylibrary.org/item/47791</ext-link></mixed-citation></ref><ref id="B86"><mixed-citation xmlns:xlink="http://www.w3.org/1999/xlink" xlink:type="simple"><person-group><name name-style="western"><surname>Pilsbry</surname><given-names>HA</given-names></name></person-group> (<year>1906</year>) [1906–1907] Manual of Conchology, Structural and Systematic, with Illustrations of the Species, Series 2, <tp:taxon-name><tp:taxon-name-part taxon-name-part-type="infraclass">Pulmonata</tp:taxon-name-part></tp:taxon-name>. Volume 18: <tp:taxon-name><tp:taxon-name-part taxon-name-part-type="family">Achatinidae</tp:taxon-name-part></tp:taxon-name>: <tp:taxon-name><tp:taxon-name-part taxon-name-part-type="subfamily">Stenogyrinae</tp:taxon-name-part></tp:taxon-name> and <tp:taxon-name><tp:taxon-name-part taxon-name-part-type="subfamily">Coeliaxinae</tp:taxon-name-part></tp:taxon-name>. Conchological Section, Academy of Natural Sciences of Philadelphia, Philadelphia, 1–357. [pls 1–51] [pp 1–272, pls 1–34 (1906); pp 273–357, pls 35–51 (1907)] <ext-link xlink:href="10.1175/1520-0493(1907)35%3C357a:LP%3E2.0.CO;2" ext-link-type="doi" xlink:type="simple">https://doi.org/10.1175/1520-0493(1907)35%3C357a:LP%3E2.0.CO;2</ext-link></mixed-citation></ref><ref id="B42"><mixed-citation xmlns:xlink="http://www.w3.org/1999/xlink" xlink:type="simple"><person-group><name name-style="western"><surname>Gude</surname><given-names>GK</given-names></name></person-group> (<year>1914</year>) <source><tp:taxon-name><tp:taxon-name-part taxon-name-part-type="phylum">Mollusca</tp:taxon-name-part></tp:taxon-name>-II. <tp:taxon-name><tp:taxon-name-part taxon-name-part-type="family">Trochomorphidae</tp:taxon-name-part></tp:taxon-name>-<tp:taxon-name><tp:taxon-name-part taxon-name-part-type="family">Janellidae</tp:taxon-name-part></tp:taxon-name>. In: Shipley AE, Marshall GAK (Eds) The Fauna of British India, including Ceylon and Burma.</source><publisher-name>Taylor &amp; Francis</publisher-name>, <publisher-loc>London</publisher-loc>, <size units="page">520 pp</size>. <ext-link xlink:href="10.5962/bhl.title.12891" ext-link-type="doi" xlink:type="simple">https://doi.org/10.5962/bhl.title.12891</ext-link></mixed-citation></ref><ref id="B124"><mixed-citation xmlns:xlink="http://www.w3.org/1999/xlink" xlink:type="simple"><person-group><name name-style="western"><surname>Zilch</surname><given-names>A</given-names></name></person-group> (<year>1959</year>) <article-title><tp:taxon-name><tp:taxon-name-part taxon-name-part-type="class">Gastropoda</tp:taxon-name-part></tp:taxon-name>, <tp:taxon-name><tp:taxon-name-part taxon-name-part-type="subclass">Euthyneura</tp:taxon-name-part></tp:taxon-name>.</article-title> In: <person-group><name name-style="western"><surname>Schindewolf</surname><given-names>OH</given-names></name></person-group> (<role>Ed.</role>) <issue-title>Handbuch der Paläozoologie, Band 6, Gastropoda.</issue-title><source>Gebrüder Borntraeger, Berlin</source>, <fpage>201</fpage>–<lpage>400</lpage>.</mixed-citation></ref><ref id="B95"><mixed-citation xmlns:xlink="http://www.w3.org/1999/xlink" xlink:type="simple"><person-group><name name-style="western"><surname>Schileyko</surname><given-names>AA</given-names></name></person-group> (<year>1999</year>) Treatise on recent terrestrial pulmonate molluscs Part 4. <tp:taxon-name><tp:taxon-name-part taxon-name-part-type="family">Draparnaudiidae</tp:taxon-name-part></tp:taxon-name>, <tp:taxon-name><tp:taxon-name-part taxon-name-part-type="family">Caryodidae</tp:taxon-name-part></tp:taxon-name>, <tp:taxon-name><tp:taxon-name-part taxon-name-part-type="family">Macrocyclidae</tp:taxon-name-part></tp:taxon-name>, <tp:taxon-name><tp:taxon-name-part taxon-name-part-type="family">Acavidae</tp:taxon-name-part></tp:taxon-name>, <tp:taxon-name><tp:taxon-name-part taxon-name-part-type="family">Clavatoridae</tp:taxon-name-part></tp:taxon-name>, <tp:taxon-name><tp:taxon-name-part taxon-name-part-type="family">Dorcasiidae</tp:taxon-name-part></tp:taxon-name>, <tp:taxon-name><tp:taxon-name-part taxon-name-part-type="family">Sculptariidae</tp:taxon-name-part></tp:taxon-name>, <tp:taxon-name><tp:taxon-name-part taxon-name-part-type="family">Corillidae</tp:taxon-name-part></tp:taxon-name>, <tp:taxon-name><tp:taxon-name-part taxon-name-part-type="family">Plectopylidae</tp:taxon-name-part></tp:taxon-name>, <tp:taxon-name><tp:taxon-name-part taxon-name-part-type="family">Megalobulimidae</tp:taxon-name-part></tp:taxon-name>, <tp:taxon-name><tp:taxon-name-part taxon-name-part-type="family">Strophocheilidae</tp:taxon-name-part></tp:taxon-name>, <tp:taxon-name><tp:taxon-name-part taxon-name-part-type="family">Cerionidae</tp:taxon-name-part></tp:taxon-name>, <tp:taxon-name><tp:taxon-name-part taxon-name-part-type="family">Achatinidae</tp:taxon-name-part></tp:taxon-name>, <tp:taxon-name><tp:taxon-name-part taxon-name-part-type="family">Subulinidae</tp:taxon-name-part></tp:taxon-name>, <tp:taxon-name><tp:taxon-name-part taxon-name-part-type="family">Glessulidae</tp:taxon-name-part></tp:taxon-name>, <tp:taxon-name><tp:taxon-name-part taxon-name-part-type="family">Micractaeonidae</tp:taxon-name-part></tp:taxon-name>, <tp:taxon-name><tp:taxon-name-part taxon-name-part-type="family">Ferrussaciidae</tp:taxon-name-part></tp:taxon-name>. Ruthenica (Supplement 2): 437–564.</mixed-citation></ref><ref id="B66"><mixed-citation xmlns:xlink="http://www.w3.org/1999/xlink" xlink:type="simple"><person-group><name name-style="western"><surname>Neubert</surname><given-names>E</given-names></name></person-group> (<year>2003</year>) The continental malacofauna of Arabia and adjacent areas. II. The genus <italic><tp:taxon-name><tp:taxon-name-part taxon-name-part-type="genus">Zootecus</tp:taxon-name-part></tp:taxon-name></italic> Westerlund, 1887. Archiv für Molluskenkunde der Senckenbergischen Naturforschenden Gesellschaft 132(1/2): 153–160. <ext-link xlink:href="10.1127/arch.moll/132/2003/153" ext-link-type="doi" xlink:type="simple">https://doi.org/10.1127/arch.moll/132/2003/153</ext-link></mixed-citation></ref><ref id="B39"><mixed-citation xmlns:xlink="http://www.w3.org/1999/xlink" xlink:type="simple"><person-group><name name-style="western"><surname>Godwin-Austen</surname><given-names>HH</given-names></name></person-group> (<year>1920</year>) Land and freshwater <tp:taxon-name><tp:taxon-name-part taxon-name-part-type="phylum">Mollusca</tp:taxon-name-part></tp:taxon-name> of India, including South Arabia, Baluchistan, Afghanistan, Kashmir, Nepal, Burmah, Pegu, Tenasserim, Malay Peninsula, Ceylon, and other islands of the Indian Ocean. Supplementary to Messrs. Theobald and Hanley’s Conchologia Indica. London, Taylor &amp; Francis, Volume 3, 1–65. [pls 159–165] <ext-link xlink:href="https://www.biodiversitylibrary.org/item/57585" ext-link-type="uri" xlink:type="simple">https://www.biodiversitylibrary.org/item/57585</ext-link></mixed-citation></ref><ref id="B65"><mixed-citation xmlns:xlink="http://www.w3.org/1999/xlink" xlink:type="simple"><person-group><name name-style="western"><surname>Naggs</surname><given-names>F</given-names></name></person-group> (<year>1994</year>) <article-title>The reproductive anatomy of <italic><tp:taxon-name><tp:taxon-name-part taxon-name-part-type="genus">Paropeas</tp:taxon-name-part><tp:taxon-name-part taxon-name-part-type="species">achatinaceum</tp:taxon-name-part></tp:taxon-name></italic> and a new concept of <italic><tp:taxon-name><tp:taxon-name-part taxon-name-part-type="genus">Paropeas</tp:taxon-name-part></tp:taxon-name></italic> (<tp:taxon-name><tp:taxon-name-part taxon-name-part-type="infraclass">Pulmonata</tp:taxon-name-part></tp:taxon-name>: <tp:taxon-name><tp:taxon-name-part taxon-name-part-type="superfamily">Achatinoidea</tp:taxon-name-part></tp:taxon-name>: <tp:taxon-name><tp:taxon-name-part taxon-name-part-type="family">Subulinidae</tp:taxon-name-part></tp:taxon-name>).</article-title><source>The Journal of Molluscan Studies</source><volume>60</volume>(<issue>2</issue>): <fpage>175</fpage>–<lpage>191</lpage>. <ext-link xlink:href="10.1093/mollus/60.2.175" ext-link-type="doi" xlink:type="simple">https://doi.org/10.1093/mollus/60.2.175</ext-link></mixed-citation></ref><ref id="B24"><mixed-citation xmlns:xlink="http://www.w3.org/1999/xlink" xlink:type="simple"><person-group><name name-style="western"><surname>Budha</surname><given-names>PB</given-names></name><name name-style="western"><surname>Naggs</surname><given-names>F</given-names></name><name name-style="western"><surname>Backeljau</surname><given-names>T</given-names></name></person-group> (<year>2017</year>) <article-title>Conchological differentiation and genital anatomy of Nepalese <tp:taxon-name><tp:taxon-name-part taxon-name-part-type="subfamily">Glessulinae</tp:taxon-name-part></tp:taxon-name> (<tp:taxon-name><tp:taxon-name-part taxon-name-part-type="class">Gastropoda</tp:taxon-name-part></tp:taxon-name>, <tp:taxon-name><tp:taxon-name-part taxon-name-part-type="order">Stylommatophora</tp:taxon-name-part></tp:taxon-name>, <tp:taxon-name><tp:taxon-name-part taxon-name-part-type="family">Subulinidae</tp:taxon-name-part></tp:taxon-name>), with descriptions of six new species.</article-title><source>ZooKeys</source><volume>675</volume>: <fpage>129</fpage>–<lpage>156</lpage>. <ext-link xlink:href="10.3897/zookeys.675.13252" ext-link-type="doi" xlink:type="simple">https://doi.org/10.3897/zookeys.675.13252</ext-link></mixed-citation></ref><ref id="B99"><mixed-citation xmlns:xlink="http://www.w3.org/1999/xlink" xlink:type="simple"><person-group><name name-style="western"><surname>Solem</surname><given-names>A</given-names></name></person-group> (<year>1966</year>) <article-title>Some non-marine mollusks from Thailand.</article-title><source>Spolia Zoologia Musei Hauniensis</source><volume>24</volume>: <fpage>1</fpage>–<lpage>110</lpage>.</mixed-citation></ref><ref id="B61"><mixed-citation xmlns:xlink="http://www.w3.org/1999/xlink" xlink:type="simple"><person-group><name name-style="western"><surname>MolluscaBase</surname><given-names>eds</given-names></name></person-group> (<year>2023</year>) MolluscaBase. <ext-link xlink:href="https://www.molluscabase.org" ext-link-type="uri" xlink:type="simple">https://www.molluscabase.org</ext-link> [in 2023–07–17] <ext-link xlink:href="10.14284/448" ext-link-type="doi" xlink:type="simple">https://doi.org/10.14284/448</ext-link></mixed-citation></ref></ref-list></tp:taxon-treatment>
