# Supplementary material for: ﻿Contributions on a small collection of the former Subulinidae Fischer & Crosse, 1877 (Eupulmonata, Achatinoidea) with catalogue of the Glessula and Rishetia species recorded from Myanmar
Source: Zookeys. 2024 Jul 30;1208:173–239. doi: 10.3897/zookeys.1208.116083 (PMC11303849; doi:10.3897/zookeys.1208.116083)
Supplement: XML Treatment for Zootecus insularis [file zookeys.1208.116083-treatment48.xml]

<!DOCTYPE tp:taxon-treatment
  PUBLIC "-//TaxonX//DTD Taxonomic Treatment Publishing DTD v0 20100105//EN" "tax-treatment-NSO.dtd">
<tp:taxon-treatment xmlns:tp="http://www.plazi.org/taxpub"><tp:treatment-meta><kwd-group><label>Taxon classification</label><kwd>
              <named-content content-type="kingdom">Animalia</named-content>
            </kwd><kwd>
              <named-content content-type="order">Stylommatophora</named-content>
            </kwd><kwd>
              <named-content content-type="family">Subulinidae</named-content>
            </kwd></kwd-group><mixed-citation publication-type="journal"><person-group><name><surname>Man</surname><given-names>Nem Sian</given-names></name><name><surname>Ablett</surname><given-names>Jonathan D.</given-names></name><name><surname>Lwin</surname><given-names>Ngwe</given-names></name><name><surname>Sutcharit</surname><given-names>Chirasak</given-names></name><name><surname>Panha</surname><given-names>Somsak</given-names></name></person-group><article-title>﻿Contributions on a small collection of the former <tp:taxon-name><tp:taxon-name-part taxon-name-part-type="family">Subulinidae</tp:taxon-name-part></tp:taxon-name> Fischer &amp; Crosse, 1877 (<tp:taxon-name><tp:taxon-name-part taxon-name-part-type="suborder">Eupulmonata</tp:taxon-name-part></tp:taxon-name>, <tp:taxon-name><tp:taxon-name-part taxon-name-part-type="superfamily">Achatinoidea</tp:taxon-name-part></tp:taxon-name>) with catalogue of the <italic><tp:taxon-name><tp:taxon-name-part taxon-name-part-type="genus" reg="Glessula">Glessula</tp:taxon-name-part></tp:taxon-name></italic> and <italic><tp:taxon-name><tp:taxon-name-part taxon-name-part-type="genus" reg="Rishetia">Rishetia</tp:taxon-name-part></tp:taxon-name></italic> species recorded from Myanmar</article-title><source>Zookeys</source><day>30</day><month>07</month><year>2024</year><volume>1208</volume><fpage>173</fpage><lpage>239</lpage><pub-id pub-id-type="doi">10.3897/zookeys.1208.116083</pub-id></mixed-citation></tp:treatment-meta><tp:nomenclature><label>﻿﻿39</label><tp:taxon-name>
            <object-id xmlns:xlink="http://www.w3.org/1999/xlink" content-type="arpha" xlink:type="simple">FEC53D7D-EFD3-5AFC-B104-43C2466CB413</object-id>
            <tp:taxon-name-part taxon-name-part-type="genus" reg="Zootecus">Zootecus</tp:taxon-name-part>
            <tp:taxon-name-part taxon-name-part-type="species" reg="insularis">insularis</tp:taxon-name-part>
          </tp:taxon-name><tp:taxon-authority>(Ehrenberg, 1831)</tp:taxon-authority><xref ref-type="fig" rid="F17">Fig. 17A–C</xref><tp:nomenclature-citation-list><tp:nomenclature-citation><tp:taxon-name>
                <tp:taxon-name-part taxon-name-part-type="genus" reg="Pupa">Pupa</tp:taxon-name-part>
                <tp:taxon-name-part taxon-name-part-type="species" reg="insularis">insularis</tp:taxon-name-part>
              </tp:taxon-name><comment> Ehrenberg, 1831: 13. Type locality: In insula Cameran, quae prope Maris rubri ostium australe inter Loheiam et Moccham iuxta Arabiae felicis littus sita est [Cameran Island, Red Sea between Loheia and Mocha, near coast of Arabia]. <xref ref-type="bibr" rid="B75">Pfeiffer 1848</xref>: 307. </comment></tp:nomenclature-citation><tp:nomenclature-citation><tp:taxon-name>
                <tp:taxon-name-part taxon-name-part-type="genus" reg="Bulimus">Bulimus</tp:taxon-name-part>
                <tp:taxon-name-part taxon-name-part-type="species" reg="insularis">insularis</tp:taxon-name-part>
              </tp:taxon-name><comment>—<xref ref-type="bibr" rid="B76">Pfeiffer 1853</xref>: 403. <xref ref-type="bibr" rid="B43">Hanley and Theobald 1870</xref>: 11, pl. 22, fig. 10.</comment></tp:nomenclature-citation><tp:nomenclature-citation><tp:taxon-name><tp:taxon-name-part taxon-name-part-type="genus" reg="Pupa">Pupa</tp:taxon-name-part> (<tp:taxon-name-part taxon-name-part-type="subgenus" reg="Cylindrus">Cylindrus</tp:taxon-name-part>) <tp:taxon-name-part taxon-name-part-type="species" reg="insularis">insularis</tp:taxon-name-part></tp:taxon-name><comment>—<xref ref-type="bibr" rid="B68">Nevill 1877</xref>: 22. </comment></tp:nomenclature-citation><tp:nomenclature-citation><tp:taxon-name>
                <tp:taxon-name-part taxon-name-part-type="genus" reg="Stenogyra">Stenogyra</tp:taxon-name-part>
                <tp:taxon-name-part taxon-name-part-type="species" reg="insularis">insularis</tp:taxon-name-part>
              </tp:taxon-name><comment>—<xref ref-type="bibr" rid="B116">von Martens 1895</xref>: 106, pl. 8, figs 5, 6.</comment></tp:nomenclature-citation><tp:nomenclature-citation><tp:taxon-name>
                <tp:taxon-name-part taxon-name-part-type="genus" reg="Zootecus">Zootecus</tp:taxon-name-part>
                <tp:taxon-name-part taxon-name-part-type="species" reg="insularis">insularis</tp:taxon-name-part>
              </tp:taxon-name><comment>—<xref ref-type="bibr" rid="B86">Pilsbry 1906</xref>: 106–108, pl. 26, figs 21–25, 29–33. <xref ref-type="bibr" rid="B42">Gude 1914</xref>: 367, 368. <xref ref-type="bibr" rid="B95">Schileyko 1999</xref>: 519, 520, fig. 678. <xref ref-type="bibr" rid="B66">Neubert 2003</xref>: 154, 155, figs 1, 2. <xref ref-type="bibr" rid="B90">Raheem et al. 2014</xref>: 118, fig. 74c.</comment></tp:nomenclature-citation></tp:nomenclature-citation-list></tp:nomenclature><tp:treatment-sec sec-type="Type specimen" id="SECID0EBBHK"><title>Type specimen.</title><p><bold><italic>Lectotype</italic></bold><named-content xmlns:xlink="http://www.w3.org/1999/xlink" content-type="dwc:institutional_code" xlink:title="Museum für Naturkunde, Humboldt University, Berlin" xlink:href="http://grbio.org/institution/museum-f%C3%BCr-naturkunde-berlin-zoological-collections" xlink:type="simple">ZMB</named-content> 109990 (Fig. <xref ref-type="fig" rid="F17">17A</xref>, after <xref ref-type="bibr" rid="B90">Raheem et al. 2014</xref>: fig. 74c).</p></tp:treatment-sec><tp:treatment-sec sec-type="material" id="SECID0EZBHK"><title>Other material.</title><p><named-content xmlns:xlink="http://www.w3.org/1999/xlink" content-type="dwc:institutional_code" xlink:title="The Natural History Museum, London" xlink:href="http://grbio.org/institution/natural-history-museum-london" xlink:type="simple">NHMUK</named-content> 1875.12.4.16 (5 shells; Fig. <xref ref-type="fig" rid="F17">17B, C</xref>) ex. Beddome collection from Burma. SMF 296651/2 (2 shells) ex. Ehrmann collection from Burma.</p><fig id="F17" position="float" orientation="portrait"><object-id xmlns:xlink="http://www.w3.org/1999/xlink" content-type="doi" xlink:type="simple">10.3897/zookeys.1208.116083.figure17</object-id><object-id xmlns:xlink="http://www.w3.org/1999/xlink" content-type="arpha" xlink:type="simple">C5513404-1E01-537A-A040-53EE4A4C35F4</object-id><label>Figure 17.</label><caption><p><bold>A–C</bold><italic><tp:taxon-name><tp:taxon-name-part taxon-name-part-type="genus" reg="Zootecus">Zootecus</tp:taxon-name-part><tp:taxon-name-part taxon-name-part-type="species" reg="insularis">insularis</tp:taxon-name-part></tp:taxon-name></italic><bold>A</bold> lectotype <named-content xmlns:xlink="http://www.w3.org/1999/xlink" content-type="dwc:institutional_code" xlink:title="Museum für Naturkunde, Humboldt University, Berlin" xlink:href="http://grbio.org/institution/museum-f%C3%BCr-naturkunde-berlin-zoological-collections" xlink:type="simple">ZMB</named-content> 109990 (after <xref ref-type="bibr" rid="B90">Raheem et al. 2014</xref>: fig. 74c) and <bold>B, C</bold> specimen <named-content xmlns:xlink="http://www.w3.org/1999/xlink" content-type="dwc:institutional_code" xlink:title="The Natural History Museum, London" xlink:href="http://grbio.org/institution/natural-history-museum-london" xlink:type="simple">NHMUK</named-content> 1875.12.4.16 from Burma <bold>D–H</bold><italic><tp:taxon-name><tp:taxon-name-part taxon-name-part-type="genus" reg="Zootecus">Zootecus</tp:taxon-name-part><tp:taxon-name-part taxon-name-part-type="species" reg="pullus">pullus</tp:taxon-name-part></tp:taxon-name></italic><bold>D</bold> lectotype <named-content xmlns:xlink="http://www.w3.org/1999/xlink" content-type="dwc:institutional_code" xlink:title="The Natural History Museum, London" xlink:href="http://grbio.org/institution/natural-history-museum-london" xlink:type="simple">NHMUK</named-content> 1986252/1 and <bold>E</bold> paralectotype <named-content xmlns:xlink="http://www.w3.org/1999/xlink" content-type="dwc:institutional_code" xlink:title="The Natural History Museum, London" xlink:href="http://grbio.org/institution/natural-history-museum-london" xlink:type="simple">NHMUK</named-content> 1986252/2 from Banks of the Ganges, South Asia and <bold>F–H</bold> specimen <named-content xmlns:xlink="http://www.w3.org/1999/xlink" content-type="dwc:institutional_code" xlink:title="Chulalongkorn University, Museum of Zoology" xlink:href="http://grbio.org/institution/chulalongkorn-university-museum-natural-history" xlink:type="simple">CUMZ</named-content> 13081 from Bagan, Mandalay Region, Myanmar.</p></caption><graphic xmlns:xlink="http://www.w3.org/1999/xlink" xlink:href="zookeys-1208-173_article-116083__-g017.jpg" position="float" orientation="portrait" xlink:type="simple" id="oo_1104515.jpg"><uri content-type="original_file" xlink:type="simple">https://binary.pensoft.net/fig/1104515</uri></graphic></fig></tp:treatment-sec><tp:treatment-sec sec-type="diagnosis" id="SECID0EWEHK"><title>Diagnosis.</title><p>Shell subcylindrical; spire high and dome-shaped; apex pointed; subsequent whorls with fine and wavy radial striae, which stronger near suture. Aperture semi-ovate; columella short and straight. Umbilicus narrow.</p></tp:treatment-sec><tp:treatment-sec sec-type="distribution" id="SECID0E2EHK"><title>Distribution.</title><p><italic><tp:taxon-name><tp:taxon-name-part taxon-name-part-type="genus" reg="Zootecus">Zootecus</tp:taxon-name-part><tp:taxon-name-part taxon-name-part-type="species" reg="insularis">insularis</tp:taxon-name-part></tp:taxon-name></italic> has a wide geographic distribution, spanning across the Cape Verde Islands, northeastern Africa, and the Arabian Peninsula. Its range also extends to South Asia, including India, Pakistan, Sri Lanka, and Afghanistan (<xref ref-type="bibr" rid="B86">Pilsbry 1906</xref>; <xref ref-type="bibr" rid="B42">Gude 1914</xref>; <xref ref-type="bibr" rid="B66">Neubert 2003</xref>; <xref ref-type="bibr" rid="B90">Raheem et al. 2014</xref>). In Myanmar, it was recorded from ‘Pagan’ [Bagan] in the Mandalay Region (<xref ref-type="bibr" rid="B16">Blanford 1865</xref>; <xref ref-type="bibr" rid="B42">Gude 1914</xref>).</p></tp:treatment-sec><tp:treatment-sec sec-type="remarks" id="SECID0EEGHK"><title>Remarks.</title><p>No new specimens of this species were collected during this survey. However, the specimens collected from Bagan in the Mandalay Region are here identified as <italic><tp:taxon-name><tp:taxon-name-part taxon-name-part-type="genus" reg="Zootecus">Z.</tp:taxon-name-part><tp:taxon-name-part taxon-name-part-type="species" reg="pullus">pullus</tp:taxon-name-part></tp:taxon-name></italic> rather than <italic><tp:taxon-name><tp:taxon-name-part taxon-name-part-type="genus" reg="Zootecus">Z.</tp:taxon-name-part><tp:taxon-name-part taxon-name-part-type="species" reg="insularis">insularis</tp:taxon-name-part></tp:taxon-name></italic> (see under <italic><tp:taxon-name><tp:taxon-name-part taxon-name-part-type="genus" reg="Zootecus">Z.</tp:taxon-name-part><tp:taxon-name-part taxon-name-part-type="species" reg="pullus">pullus</tp:taxon-name-part></tp:taxon-name></italic> for further comparison). The historical museum specimens with brief locality records such as ‘Burma’ (Fig. <xref ref-type="fig" rid="F17">17B, C</xref>) match well with the respective type specimens of this species (Fig. <xref ref-type="fig" rid="F17">17A</xref>). As a result, the existence of <italic><tp:taxon-name><tp:taxon-name-part taxon-name-part-type="genus" reg="Zootecus">Z.</tp:taxon-name-part><tp:taxon-name-part taxon-name-part-type="species" reg="insularis">insularis</tp:taxon-name-part></tp:taxon-name></italic> in Myanmar requires further evidence from newly collected specimens with precise collection locality data, otherwise it must be excluded from the faunal list.</p></tp:treatment-sec><ref-list><ref id="B90"><mixed-citation xmlns:xlink="http://www.w3.org/1999/xlink" xlink:type="simple"><person-group><name name-style="western"><surname>Raheem</surname><given-names>DC</given-names></name><name name-style="western"><surname>Taylor</surname><given-names>H</given-names></name><name name-style="western"><surname>Ablett</surname><given-names>J</given-names></name><name name-style="western"><surname>Preece</surname><given-names>RC</given-names></name><name name-style="western"><surname>Aravind</surname><given-names>NA</given-names></name><name name-style="western"><surname>Naggs</surname><given-names>F</given-names></name></person-group> (<year>2014</year>) A systematic revision of the land snails of the Western Ghats of India. Tropical Natural History (Supplement 4): 1–294.</mixed-citation></ref><ref id="B75"><mixed-citation xmlns:xlink="http://www.w3.org/1999/xlink" xlink:type="simple"><person-group><name name-style="western"><surname>Pfeiffer</surname><given-names>L</given-names></name></person-group> (<year>1848</year>) Monographia Heliceorum Viventium: sistens descriptiones systematicas et criticas omnium huius familiae generum et specierum hodie cognitarum. Volumen Secundum. Lipsiae: F.A. Brockhaus, 594 pp. <ext-link xlink:href="10.5962/bhl.title.124010" ext-link-type="doi" xlink:type="simple">https://doi.org/10.5962/bhl.title.124010</ext-link></mixed-citation></ref><ref id="B76"><mixed-citation xmlns:xlink="http://www.w3.org/1999/xlink" xlink:type="simple"><person-group><name name-style="western"><surname>Pfeiffer</surname><given-names>L</given-names></name></person-group> (<year>1853</year>) Monographia Heliceorum Viventium: sistens descriptiones systematicas et criticas omnium huius familiae generum et specierum hodie cognitarum. Volumen Tertium. Lipsiae: F.A. Brockhaus, 711 pp. <ext-link xlink:href="https://www.biodiversitylibrary.org/item/47349" ext-link-type="uri" xlink:type="simple">https://www.biodiversitylibrary.org/item/47349</ext-link></mixed-citation></ref><ref id="B43"><mixed-citation xmlns:xlink="http://www.w3.org/1999/xlink" xlink:type="simple"><person-group><name name-style="western"><surname>Hanley</surname><given-names>SCT</given-names></name><name name-style="western"><surname>Theobald</surname><given-names>W (1870</given-names></name></person-group> (<year>1870</year>) ; pp 19–28, pls 41–60 (1872); pp 29–34, pls 61–80 (1873). pp 35–48, pls 81–120 (1874); pp 49–56, pls 121–140 (1875); pp 57–65, pls 141–160 (1876)] <ext-link xlink:href="https://www.biodiversitylibrary.org/item/50391" ext-link-type="uri" xlink:type="simple">https://www.biodiversitylibrary.org/item/50391</ext-link></mixed-citation></ref><ref id="B68"><mixed-citation xmlns:xlink="http://www.w3.org/1999/xlink" xlink:type="simple"><person-group><name name-style="western"><surname>Nevill</surname><given-names>G</given-names></name></person-group> (<year>1877</year>) <article-title>List of the <tp:taxon-name><tp:taxon-name-part taxon-name-part-type="phylum">Mollusca</tp:taxon-name-part></tp:taxon-name> brought back by Dr. J. Anderson from Yunnan and Upper Burma, with descriptions of new species.</article-title><source>Journal of the Asiatic Society of Bengal</source><volume>46</volume>(<issue>2</issue>): <fpage>14</fpage>–<lpage>41</lpage>. <ext-link xlink:href="https://www.biodiversitylibrary.org/item/110105" ext-link-type="uri" xlink:type="simple">https://www.biodiversitylibrary.org/item/110105</ext-link></mixed-citation></ref><ref id="B116"><mixed-citation xmlns:xlink="http://www.w3.org/1999/xlink" xlink:type="simple"><person-group><name name-style="western"><surname>von Martens</surname><given-names>E</given-names></name></person-group> (<year>1895</year>) <article-title>Die gattung <italic><tp:taxon-name><tp:taxon-name-part taxon-name-part-type="genus">Cylindrus</tp:taxon-name-part></tp:taxon-name></italic> Fitz.</article-title><source>Archiv für Naturgeschichte</source><volume>61</volume>(<issue>1</issue>): <fpage>103</fpage>–<lpage>108</lpage>. <ext-link xlink:href="https://www.biodiversitylibrary.org/item/47791" ext-link-type="uri" xlink:type="simple">https://www.biodiversitylibrary.org/item/47791</ext-link></mixed-citation></ref><ref id="B86"><mixed-citation xmlns:xlink="http://www.w3.org/1999/xlink" xlink:type="simple"><person-group><name name-style="western"><surname>Pilsbry</surname><given-names>HA</given-names></name></person-group> (<year>1906</year>) [1906–1907] Manual of Conchology, Structural and Systematic, with Illustrations of the Species, Series 2, <tp:taxon-name><tp:taxon-name-part taxon-name-part-type="infraclass">Pulmonata</tp:taxon-name-part></tp:taxon-name>. Volume 18: <tp:taxon-name><tp:taxon-name-part taxon-name-part-type="family">Achatinidae</tp:taxon-name-part></tp:taxon-name>: <tp:taxon-name><tp:taxon-name-part taxon-name-part-type="subfamily">Stenogyrinae</tp:taxon-name-part></tp:taxon-name> and <tp:taxon-name><tp:taxon-name-part taxon-name-part-type="subfamily">Coeliaxinae</tp:taxon-name-part></tp:taxon-name>. Conchological Section, Academy of Natural Sciences of Philadelphia, Philadelphia, 1–357. [pls 1–51] [pp 1–272, pls 1–34 (1906); pp 273–357, pls 35–51 (1907)] <ext-link xlink:href="10.1175/1520-0493(1907)35%3C357a:LP%3E2.0.CO;2" ext-link-type="doi" xlink:type="simple">https://doi.org/10.1175/1520-0493(1907)35%3C357a:LP%3E2.0.CO;2</ext-link></mixed-citation></ref><ref id="B42"><mixed-citation xmlns:xlink="http://www.w3.org/1999/xlink" xlink:type="simple"><person-group><name name-style="western"><surname>Gude</surname><given-names>GK</given-names></name></person-group> (<year>1914</year>) <source><tp:taxon-name><tp:taxon-name-part taxon-name-part-type="phylum">Mollusca</tp:taxon-name-part></tp:taxon-name>-II. <tp:taxon-name><tp:taxon-name-part taxon-name-part-type="family">Trochomorphidae</tp:taxon-name-part></tp:taxon-name>-<tp:taxon-name><tp:taxon-name-part taxon-name-part-type="family">Janellidae</tp:taxon-name-part></tp:taxon-name>. In: Shipley AE, Marshall GAK (Eds) The Fauna of British India, including Ceylon and Burma.</source><publisher-name>Taylor &amp; Francis</publisher-name>, <publisher-loc>London</publisher-loc>, <size units="page">520 pp</size>. <ext-link xlink:href="10.5962/bhl.title.12891" ext-link-type="doi" xlink:type="simple">https://doi.org/10.5962/bhl.title.12891</ext-link></mixed-citation></ref><ref id="B95"><mixed-citation xmlns:xlink="http://www.w3.org/1999/xlink" xlink:type="simple"><person-group><name name-style="western"><surname>Schileyko</surname><given-names>AA</given-names></name></person-group> (<year>1999</year>) Treatise on recent terrestrial pulmonate molluscs Part 4. <tp:taxon-name><tp:taxon-name-part taxon-name-part-type="family">Draparnaudiidae</tp:taxon-name-part></tp:taxon-name>, <tp:taxon-name><tp:taxon-name-part taxon-name-part-type="family">Caryodidae</tp:taxon-name-part></tp:taxon-name>, <tp:taxon-name><tp:taxon-name-part taxon-name-part-type="family">Macrocyclidae</tp:taxon-name-part></tp:taxon-name>, <tp:taxon-name><tp:taxon-name-part taxon-name-part-type="family">Acavidae</tp:taxon-name-part></tp:taxon-name>, <tp:taxon-name><tp:taxon-name-part taxon-name-part-type="family">Clavatoridae</tp:taxon-name-part></tp:taxon-name>, <tp:taxon-name><tp:taxon-name-part taxon-name-part-type="family">Dorcasiidae</tp:taxon-name-part></tp:taxon-name>, <tp:taxon-name><tp:taxon-name-part taxon-name-part-type="family">Sculptariidae</tp:taxon-name-part></tp:taxon-name>, <tp:taxon-name><tp:taxon-name-part taxon-name-part-type="family">Corillidae</tp:taxon-name-part></tp:taxon-name>, <tp:taxon-name><tp:taxon-name-part taxon-name-part-type="family">Plectopylidae</tp:taxon-name-part></tp:taxon-name>, <tp:taxon-name><tp:taxon-name-part taxon-name-part-type="family">Megalobulimidae</tp:taxon-name-part></tp:taxon-name>, <tp:taxon-name><tp:taxon-name-part taxon-name-part-type="family">Strophocheilidae</tp:taxon-name-part></tp:taxon-name>, <tp:taxon-name><tp:taxon-name-part taxon-name-part-type="family">Cerionidae</tp:taxon-name-part></tp:taxon-name>, <tp:taxon-name><tp:taxon-name-part taxon-name-part-type="family">Achatinidae</tp:taxon-name-part></tp:taxon-name>, <tp:taxon-name><tp:taxon-name-part taxon-name-part-type="family">Subulinidae</tp:taxon-name-part></tp:taxon-name>, <tp:taxon-name><tp:taxon-name-part taxon-name-part-type="family">Glessulidae</tp:taxon-name-part></tp:taxon-name>, <tp:taxon-name><tp:taxon-name-part taxon-name-part-type="family">Micractaeonidae</tp:taxon-name-part></tp:taxon-name>, <tp:taxon-name><tp:taxon-name-part taxon-name-part-type="family">Ferrussaciidae</tp:taxon-name-part></tp:taxon-name>. Ruthenica (Supplement 2): 437–564.</mixed-citation></ref><ref id="B66"><mixed-citation xmlns:xlink="http://www.w3.org/1999/xlink" xlink:type="simple"><person-group><name name-style="western"><surname>Neubert</surname><given-names>E</given-names></name></person-group> (<year>2003</year>) The continental malacofauna of Arabia and adjacent areas. II. The genus <italic><tp:taxon-name><tp:taxon-name-part taxon-name-part-type="genus">Zootecus</tp:taxon-name-part></tp:taxon-name></italic> Westerlund, 1887. Archiv für Molluskenkunde der Senckenbergischen Naturforschenden Gesellschaft 132(1/2): 153–160. <ext-link xlink:href="10.1127/arch.moll/132/2003/153" ext-link-type="doi" xlink:type="simple">https://doi.org/10.1127/arch.moll/132/2003/153</ext-link></mixed-citation></ref><ref id="B16"><mixed-citation xmlns:xlink="http://www.w3.org/1999/xlink" xlink:type="simple"><person-group><name name-style="western"><surname>Blanford</surname><given-names>WT</given-names></name></person-group> (<year>1865</year>) <article-title>Contributions to Indian Malacology, No. 5. Description of new land shells from Arakan, Pegu, and Ava; with notes on the distributions of described species.</article-title><source>Journal of the Asiatic Society of Bengal</source><volume>34</volume>(<issue>2</issue>): <fpage>66</fpage>–<lpage>105</lpage>. <ext-link xlink:href="https://www.biodiversitylibrary.org/item/114408" ext-link-type="uri" xlink:type="simple">https://www.biodiversitylibrary.org/item/114408</ext-link></mixed-citation></ref></ref-list></tp:taxon-treatment>
